# Supplementary material for: Investigating Single-Molecule Molecular Inversion Probes for Medium-Scale Targeted DNA Methylation Analysis
Source: Epigenomes. 2025 Mar 2;9(1):8. doi: 10.3390/epigenomes9010008 (PMC11941031; doi:10.3390/epigenomes9010008)
Supplement: Supplementary file 1 [file epigenomes-09-00008-s001.zip]

Archive with 3 entries (3 files):
- S2_supplementary_coverage_table.xlsx
- S3_supplementary_table_smMIP_design.xlsx
- S1_supplementary_file.pdf
