# Supplementary material for: Investigating Single-Molecule Molecular Inversion Probes for Medium-Scale Targeted DNA Methylation Analysis
Source: Epigenomes. 2025 Mar 2;9(1):8. doi: 10.3390/epigenomes9010008 (PMC11941031; doi:10.3390/epigenomes9010008)
Supplement: Supplementary file 1 [file epigenomes-09-00008-s001.zip › S2_supplementary_coverage_table.xlsx]

## Sheet: Sheet1
Sample	Probe_concentration	Tm	dNTP_concentration	Elongation_time	Input_DNA	Elongation_time	1000x	200x	50x	20x	1x	Library_concentration
S01	25	50	5	16	100	16	1 (0%)	54 (11%)	153 (30%)	226 (44%)	384 (75%)	12.4987
S02	25	53	5	16	100	16	32 (6%)	83 (16%)	140 (27%)	184 (36%)	315 (61%)	1.47469
S03	25	57	5	16	100	16	0 (0%)	1 (0%)	33 (6%)	72 (14%)	245 (48%)	44.8365
S04	25	60	5	16	100	16	0 (0%)	1 (0%)	14 (3%)	34 (7%)	97 (19%)	6.14631
S05	2.5	50	5	16	100	16	0 (0%)	0 (0%)	2 (0%)	23 (4%)	183 (36%)	10.3196
S06	2.5	53	5	16	100	16	42 (8%)	83 (16%)	123 (24%)	155 (30%)	248 (48%)	1.64182
S07	2.5	57	5	16	100	16	50 (10%)	105 (20%)	139 (27%)	158 (31%)	238 (46%)	2.6159
S08	2.5	60	5	16	100	16	0 (0%)	0 (0%)	1 (0%)	7 (1%)	41 (8%)	5.58269
S09	0.25	50	5	16	100	16	16 (3%)	47 (9%)	86 (17%)	107 (21%)	182 (35%)	0.299678
S12	0.25	60	5	16	100	16	3 (1%)	4 (1%)	6 (1%)	9 (2%)	84 (16%)	0.310798
S13	25	50	50	16	100	16	7 (1%)	87 (17%)	195 (38%)	275 (54%)	415 (81%)	137.963
S16	25	60	50	16	100	16	0 (0%)	0 (0%)	0 (0%)	1 (0%)	36 (7%)	23.6766
S17	2.5	50	50	16	100	16	1 (0%)	9 (2%)	28 (5%)	58 (11%)	160 (31%)	1.72178
S20	2.5	60	50	16	100	16	0 (0%)	0 (0%)	0 (0%)	2 (0%)	31 (6%)	11.8043
S24	0.25	60	50	16	100	16	2 (0%)	2 (0%)	3 (1%)	4 (1%)	60 (12%)	0.316033
S25	25	50	500	16	100	16	0 (0%)	6 (1%)	32 (6%)	49 (10%)	202 (39%)	0.199678
S26	25	53	500	16	100	16	0 (0%)	0 (0%)	3 (1%)	10 (2%)	101 (20%)	2.38104
S27	25	57	500	16	100	16	0 (0%)	0 (0%)	6 (1%)	14 (3%)	91 (18%)	9.97598
S28	25	60	500	16	100	16	0 (0%)	0 (0%)	0 (0%)	0 (0%)	36 (7%)	19.1798
S29	2.5	50	500	16	100	16	31 (6%)	54 (11%)	83 (16%)	97 (19%)	179 (35%)	4.59804
S31	2.5	57	500	16	100	16	6 (1%)	18 (4%)	35 (7%)	41 (8%)	82 (16%)	0.534228
S32	2.5	60	500	16	100	16	7 (1%)	10 (2%)	12 (2%)	14 (3%)	58 (11%)	1.76292
S36	0.25	60	500	16	100	16	2 (0%)	3 (1%)	3 (1%)	3 (1%)	35 (7%)	0.441534
S37	25	53	5	2	100	2	0 (0%)	14 (3%)	49 (10%)	73 (14%)	180 (35%)	11.0696
S38	25	57	5	2	100	2	8 (2%)	31 (6%)	59 (11%)	74 (14%)	132 (26%)	1.03963
S39	2.5	53	5	2	100	2	7 (1%)	17 (3%)	36 (7%)	48 (9%)	137 (27%)	0.229799
S40	2.5	57	5	2	100	2	1 (0%)	4 (1%)	7 (1%)	7 (1%)	34 (7%)	0.232946
S43	25	53	50	2	100	2	0 (0%)	18 (4%)	63 (12%)	99 (19%)	237 (46%)	19.9085
S44	25	57	50	2	100	2	0 (0%)	0 (0%)	2 (0%)	24 (5%)	120 (23%)	43.9628
S45	2.5	53	50	2	100	2	0 (0%)	0 (0%)	6 (1%)	19 (4%)	94 (18%)	10.7048
S46	2.5	57	50	2	100	2	2 (0%)	11 (2%)	28 (5%)	41 (8%)	82 (16%)	10.4251
S48	0.25	57	50	2	100	2	0 (0%)	0 (0%)	1 (0%)	4 (1%)	82 (16%)	0.144137
S49	25	53	500	2	100	2	0 (0%)	0 (0%)	0 (0%)	6 (1%)	84 (16%)	25.9524
S50	25	57	500	2	100	2	0 (0%)	0 (0%)	0 (0%)	0 (0%)	18 (4%)	6.94206
S51	2.5	53	500	2	100	2	1 (0%)	4 (1%)	8 (2%)	15 (3%)	129 (25%)	0.243663
S52	2.5	57	500	2	100	2	2 (0%)	2 (0%)	6 (1%)	9 (2%)	92 (18%)	0.330056
S56	2.5	53	5	16	10	16	0 (0%)	4 (1%)	9 (2%)	13 (3%)	83 (16%)	1.54219
S57	2.5	57	5	16	10	16	2 (0%)	7 (1%)	15 (3%)	20 (4%)	127 (25%)	1.87072
S58	2.5	60	5	16	10	16	0 (0%)	0 (0%)	0 (0%)	0 (0%)	3 (1%)	0.406795
S59	0.25	50	5	16	10	16	4 (1%)	7 (1%)	9 (2%)	11 (2%)	111 (22%)	0.397659
S64	2.5	53	50	16	10	16	14 (3%)	24 (5%)	33 (6%)	40 (8%)	115 (22%)	1.54219
S65	2.5	57	50	16	10	16	1 (0%)	3 (1%)	7 (1%)	8 (2%)	27 (5%)	3.43266
S66	2.5	60	50	16	10	16	0 (0%)	2 (0%)	2 (0%)	5 (1%)	17 (3%)	2.6901
S69	0.25	57	50	16	10	16	2 (0%)	2 (0%)	3 (1%)	4 (1%)	65 (13%)	0.358337
S70	0.25	60	50	16	10	16	0 (0%)	0 (0%)	0 (0%)	0 (0%)	3 (1%)	0.176182
S73	2.5	57	500	16	10	16	2 (0%)	3 (1%)	4 (1%)	7 (1%)	46 (9%)	0.417607
S74	2.5	60	500	16	10	16	0 (0%)	1 (0%)	2 (0%)	3 (1%)	16 (3%)	7.82386
S78	0.25	60	500	16	10	16	0 (0%)	0 (0%)	1 (0%)	1 (0%)	25 (5%)	0.377852
S99	25	53	50	16	0	16	0 (0%)	0 (0%)	0 (0%)	0 (0%)	5 (1%)	0.363984
