# Supplementary material for: Investigating Single-Molecule Molecular Inversion Probes for Medium-Scale Targeted DNA Methylation Analysis
Source: Epigenomes. 2025 Mar 2;9(1):8. doi: 10.3390/epigenomes9010008 (PMC11941031; doi:10.3390/epigenomes9010008)
Supplement: Supplementary file 1 [file epigenomes-09-00008-s001.zip › S3_supplementary_table_smMIP_design.xlsx]

## Sheet: S3A_10_probe_panel
Genomic_locus	CpG_id	Probe_sequence	Upstream_arm_sequence	Backbone_sequence	Downstream_arm_sequence	Genomic_locus_upstream_arm	Genomic_locus_downstream_arm	Target_length	Target_strand	Delta_Tm	Tm_upstream_arm	Tm_downstream_arm	CpGs_in_arms	SNPs_in_arms	Hairpin_score	Dimer_score	upstream_cg_percentage	downstream_cg_percentage	Panel_id	Test_probe_nr
chr15:69754698	CpG20721120	AACAAAAAAAATAACAAATCACCNNNNNNNNNCTTAGGCTGGATCTTCTCCCGCGAATTTTAACCCTCACCAACTAGGAGATAAAAAAATACCAAACTCCCTAA	AACAAAAAAAATAACAAATCACC	CTTAGGCTGGATCTTCTCCCGCGAATTTTAACCCTCACCAACTAGGAGAT	AAAAAAATACCAAACTCCCTAA	chr15:69754617-69754639	chr15:69754736-69754757	96	-	0.9	45.5	44.6	0	0	0	0	21.7391	27.2727	1	1
chr5:166139987	CpG8848511	AAAACACAATAATTTTAAACTCNNNNNNNNNCTTAGGCTGGATCTTCTCCCGCGAATTTTAACCCTCACCAACTAGGAGATAAAAAACCTCTTACAACACTA	AAAACACAATAATTTTAAACTC	CTTAGGCTGGATCTTCTCCCGCGAATTTTAACCCTCACCAACTAGGAGAT	AAAAAACCTCTTACAACACTA	chr5:166140038-166140059	chr5:166139917-166139937	100	+	2.8	44.6	41.8	0	0	0	0	18.1818	28.5714	1	2
chr8:128378218	CpG13182453	AACAACATAAATTATAAATCTCCNNNNNNNNNCTTAGGCTGGATCTTCTCCCGCGAATTTTAACCCTCACCAACTAGGAGATTAAAAACTTCTACCCTAAAAATA	AACAACATAAATTATAAATCTCC	CTTAGGCTGGATCTTCTCCCGCGAATTTTAACCCTCACCAACTAGGAGAT	TAAAAACTTCTACCCTAAAAATA	chr8:128378255-128378277	chr8:128378139-128378161	93	+	0	44.6	44.6	0	0	0	0	21.7391	21.7391	1	3
chr17:39844239	CpG22727954	CAACCAAATATAATATAATAAAATAANNNNNNNNNCTTAGGCTGGATCTTCTCCCGCGAATTTTAACCCTCACCAACTAGGAGATACTTTCAATTTATTTATTTCAACA	CAACCAAATATAATATAATAAAATAA	CTTAGGCTGGATCTTCTCCCGCGAATTTTAACCCTCACCAACTAGGAGAT	ACTTTCAATTTATTTATTTCAACA	chr17:39844177-39844202	chr17:39844302-39844325	99	-	0.1	43.7	43.8	0	0	0	0	11.5385	16.6667	1	4
chr5:150034405	CpG8725760	CATAATCACCTCATCATCTTNNNNNNNNNCTTAGGCTGGATCTTCTCCCGCGAATTTTAACCCTCACCAACTAGGAGATTCAACCTCCCAAAATACTAA	CATAATCACCTCATCATCTT	CTTAGGCTGGATCTTCTCCCGCGAATTTTAACCCTCACCAACTAGGAGAT	TCAACCTCCCAAAATACTAA	chr5:150034322-150034341	chr5:150034435-150034454	93	-	0	45.6	45.6	0	0	0	0	35	35	1	5
chr1:2989307	CpG80030	AAAAAAATAAAAAAAAAAAAAACCCNNNNNNNNNCTTAGGCTGGATCTTCTCCCGCGAATTTTAACCCTCACCAACTAGGAGATAAACAAAACGCTAAATTCCC	AAAAAAATAAAAAAAAAAAAAACCC	CTTAGGCTGGATCTTCTCCCGCGAATTTTAACCCTCACCAACTAGGAGAT	AAACAAAACGCTAAATTCCC	chr1:2989199-2989223	chr1:2989322-2989341	98	-	2.7	45.6	42.9	1	0	0	0	12	35	1	6
chr20:62609362	CpG25785943	CATTAAATATAAACGAATCAACANNNNNNNNNCTTAGGCTGGATCTTCTCCCGCGAATTTTAACCCTCACCAACTAGGAGATAACCAACTAACAAACAAAAC	CATTAAATATAAACGAATCAACA	CTTAGGCTGGATCTTCTCCCGCGAATTTTAACCCTCACCAACTAGGAGAT	AACCAACTAACAAACAAAAC	chr20:62609449-62609471	chr20:62609335-62609354	94	+	1	43.6	44.6	1	0	0	0	21.7391	30	1	7
chr12:125002332	CpG18413547	TCCTCTCCTTAATACACATCNNNNNNNNNCTTAGGCTGGATCTTCTCCCGCGAATTTTAACCCTCACCAACTAGGAGATCGAACGAAATTACTACAATC	TCCTCTCCTTAATACACATC	CTTAGGCTGGATCTTCTCCCGCGAATTTTAACCCTCACCAACTAGGAGAT	CGAACGAAATTACTACAATC	chr12:125002248-125002267	chr12:125002361-125002380	93	-	2.1	45.6	47.7	2	0	0	0	40	35	1	8
chr4:84405660	CpG6773911	TTATTCCCTTACCATCCTACNNNNNNNNNCTTAGGCTGGATCTTCTCCCGCGAATTTTAACCCTCACCAACTAGGAGATATACTTTTAAAAACTATTTTAAC	TTATTCCCTTACCATCCTAC	CTTAGGCTGGATCTTCTCCCGCGAATTTTAACCCTCACCAACTAGGAGAT	ATACTTTTAAAAACTATTTTAAC	chr4:84405673-84405692	chr4:84405560-84405582	90	+	6.7	41	47.7	0	0	0	0	40	13.0435	1	9
chr22:46730765	CpG26655753	ATAAAAAACCAACCTAACAAANNNNNNNNNCTTAGGCTGGATCTTCTCCCGCGAATTTTAACCCTCACCAACTAGGAGATAAACTTCCAAATCATAAATAAAT	ATAAAAAACCAACCTAACAAA	CTTAGGCTGGATCTTCTCCCGCGAATTTTAACCCTCACCAACTAGGAGAT	AAACTTCCAAATCATAAATAAAT	chr22:46730837-46730857	chr22:46730724-46730746	90	+	0.2	42.8	42.6	0	0	0	0	23.8095	17.3913	1	10

## Sheet: S3B_514_probe_panel
Genomic_locus	CpG_id	Probe_sequence	Upstream_arm_sequence	Backbone_sequence	Downstream_arm_sequence	Genomic_locus_upstream_arm	Genomic_locus_downstream_arm	Target_length	Target_strand	Delta_Tm	Tm_upstream_arm	Tm_downstream_arm	CpGs_in_arms	SNPs_in_arms	Hairpin_score	Dimer_score	upstream_cg_percentage	downstream_cg_percentage	Hits_on_Genome	Hit_at_target	Panel_id
chr1:10704839	CpG221798	TATACTTAAACTTCAAAAAAACCCCNNNNNNNNNAGATCGGAAGAGCGTCGTGTAGGGAAAGAGTGTGTGACTGGAGTTCAGACGTGTGCTCTTCCGATCTACCTCTAACACAACACTACCTAAAA	TATACTTAAACTTCAAAAAAACCCC	AGATCGGAAGAGCGTCGTGTAGGGAAAGAGTGTGTGACTGGAGTTCAGACGTGTGCTCTTCCGATCT	ACCTCTAACACAACACTACCTAAAA	chr1:10704898-10704922	chr1:10704783-10704807	90	+	3.6	51.9	48.3	0	0	13	0	28	36	1	chr1:10704783-10704922	1
chr1:17012271	CpG319893	CCAATTAACAAACATTTTCTTATATAATCNNNNNNNNNAGATCGGAAGAGCGTCGTGTAGGGAAAGAGTGTGTGACTGGAGTTCAGACGTGTGCTCTTCCGATCTTCTTTTTACCCATACTAAAATACAATAA	CCAATTAACAAACATTTTCTTATATAATC	AGATCGGAAGAGCGTCGTGTAGGGAAAGAGTGTGTGACTGGAGTTCAGACGTGTGCTCTTCCGATCT	TCTTTTTACCCATACTAAAATACAATAA	chr1:17012240-17012268	chr1:17012367-17012394	98	-	0.4	48	47.6	0	0	13	0	20.6897	21.4286	1	chr1:17012240-17012394	1
chr1:19448495	CpG356200	TTATTCAACTACAAATAATTCACATTAAANNNNNNNNNAGATCGGAAGAGCGTCGTGTAGGGAAAGAGTGTGTGACTGGAGTTCAGACGTGTGCTCTTCCGATCTCTCACAAACTATTTCTTCTCTAAAC	TTATTCAACTACAAATAATTCACATTAAA	AGATCGGAAGAGCGTCGTGTAGGGAAAGAGTGTGTGACTGGAGTTCAGACGTGTGCTCTTCCGATCT	CTCACAAACTATTTCTTCTCTAAAC	chr1:19448594-19448622	chr1:19448469-19448493	100	+	0.5	48.4	47.9	0	0	0	0	17.2414	32	1	chr1:19448469-19448622	1
chr1:23423608	CpG415098	AAATAAAAAAAACATACTCACCAAACNNNNNNNNNAGATCGGAAGAGCGTCGTGTAGGGAAAGAGTGTGTGACTGGAGTTCAGACGTGTGCTCTTCCGATCTCTCTAAAACTTCCCTTAATATCTCTT	AAATAAAAAAAACATACTCACCAAAC	AGATCGGAAGAGCGTCGTGTAGGGAAAGAGTGTGTGACTGGAGTTCAGACGTGTGCTCTTCCGATCT	CTCTAAAACTTCCCTTAATATCTCTT	chr1:23423646-23423671	chr1:23423526-23423551	94	+	0.2	48.6	48.4	0	0	0	0	23.0769	30.7692	1	chr1:23423526-23423671	1
chr1:27915066	CpG488147	TAAAAAATATAAAAATAATACCCCTCNNNNNNNNNAGATCGGAAGAGCGTCGTGTAGGGAAAGAGTGTGTGACTGGAGTTCAGACGTGTGCTCTTCCGATCTAAATTACTTATTCTTTTACATAAAAAAT	TAAAAAATATAAAAATAATACCCCTC	AGATCGGAAGAGCGTCGTGTAGGGAAAGAGTGTGTGACTGGAGTTCAGACGTGTGCTCTTCCGATCT	AAATTACTTATTCTTTTACATAAAAAAT	chr1:27915144-27915169	chr1:27915026-27915053	90	+	0.2	44.5	44.3	0	0	13	0	19.2308	10.7143	1	chr1:27915026-27915169	1
chr1:28551643	CpG497733	AACTAATTAAAATATTTTATTAAACAAAACNNNNNNNNNAGATCGGAAGAGCGTCGTGTAGGGAAAGAGTGTGTGACTGGAGTTCAGACGTGTGCTCTTCCGATCTCTCTCAATCCAACAAAAATTAACATA	AACTAATTAAAATATTTTATTAAACAAAAC	AGATCGGAAGAGCGTCGTGTAGGGAAAGAGTGTGTGACTGGAGTTCAGACGTGTGCTCTTCCGATCT	CTCTCAATCCAACAAAAATTAACATA	chr1:28551607-28551636	chr1:28551737-28551762	100	-	3.8	48.9	45.1	0	0	0	0	10	26.9231	1	chr1:28551607-28551762	1
chr1:36339721	CpG599720	CTTCCTAATCTAAAACCACTATAACNNNNNNNNNAGATCGGAAGAGCGTCGTGTAGGGAAAGAGTGTGTGACTGGAGTTCAGACGTGTGCTCTTCCGATCTCTCACTAAATATCACACACTAAAAAAA	CTTCCTAATCTAAAACCACTATAAC	AGATCGGAAGAGCGTCGTGTAGGGAAAGAGTGTGTGACTGGAGTTCAGACGTGTGCTCTTCCGATCT	CTCACTAAATATCACACACTAAAAAAA	chr1:36339617-36339641	chr1:36339739-36339765	97	-	1.7	49.1	47.4	0	0	0	0	32	25.9259	1	chr1:36339617-36339765	1
chr1:52842982	CpG785807	AAACACTTACTAAAAAATATAACCCNNNNNNNNNAGATCGGAAGAGCGTCGTGTAGGGAAAGAGTGTGTGACTGGAGTTCAGACGTGTGCTCTTCCGATCTCTCAAAAAAATACCCTAAACTACTAC	AAACACTTACTAAAAAATATAACCC	AGATCGGAAGAGCGTCGTGTAGGGAAAGAGTGTGTGACTGGAGTTCAGACGTGTGCTCTTCCGATCT	CTCAAAAAAATACCCTAAACTACTAC	chr1:52843059-52843083	chr1:52842938-52842963	95	+	2.3	48.5	46.2	0	0	13	0	24	30.7692	1	chr1:52842938-52843083	1
chr1:54885986	CpG814370	ATCTTCATACTCTTACCTAAAACACNNNNNNNNNAGATCGGAAGAGCGTCGTGTAGGGAAAGAGTGTGTGACTGGAGTTCAGACGTGTGCTCTTCCGATCTCTCTAAAACCATAACTATAACCAACAAA	ATCTTCATACTCTTACCTAAAACAC	AGATCGGAAGAGCGTCGTGTAGGGAAAGAGTGTGTGACTGGAGTTCAGACGTGTGCTCTTCCGATCT	CTCTAAAACCATAACTATAACCAACAAA	chr1:54886000-54886024	chr1:54885881-54885908	91	+	1.8	50.5	48.7	0	0	0	0	32	28.5714	1	chr1:54885881-54886024	1
chr1:67790478	CpG917283	TATTAAATACCCTAAACTACCTTTAAATCNNNNNNNNNAGATCGGAAGAGCGTCGTGTAGGGAAAGAGTGTGTGACTGGAGTTCAGACGTGTGCTCTTCCGATCTAACTATAACCTATACAATCAAAAAACCTT	TATTAAATACCCTAAACTACCTTTAAATC	AGATCGGAAGAGCGTCGTGTAGGGAAAGAGTGTGTGACTGGAGTTCAGACGTGTGCTCTTCCGATCT	AACTATAACCTATACAATCAAAAAACCTT	chr1:67790447-67790475	chr1:67790575-67790603	99	-	2	50.3	48.3	0	0	0	0	24.1379	24.1379	1	chr1:67790447-67790603	1
chr1:68047124	CpG919036	CTCTAATCTTCCTATAAAACTTAAAAACNNNNNNNNNAGATCGGAAGAGCGTCGTGTAGGGAAAGAGTGTGTGACTGGAGTTCAGACGTGTGCTCTTCCGATCTCAACAACTAACAATAAATATTTTCAAT	CTCTAATCTTCCTATAAAACTTAAAAAC	AGATCGGAAGAGCGTCGTGTAGGGAAAGAGTGTGTGACTGGAGTTCAGACGTGTGCTCTTCCGATCT	CAACAACTAACAATAAATATTTTCAAT	chr1:68047188-68047215	chr1:68047063-68047089	98	+	1	46.7	47.7	0	0	13	0	25	18.5185	1	chr1:68047063-68047215	1
chr1:68047288	CpG919048	ACTTTAACTCCAAAAAACAAAAACTANNNNNNNNNAGATCGGAAGAGCGTCGTGTAGGGAAAGAGTGTGTGACTGGAGTTCAGACGTGTGCTCTTCCGATCTCATTATAAATTACCACTACCATCTCTCAC	ACTTTAACTCCAAAAAACAAAAACTA	AGATCGGAAGAGCGTCGTGTAGGGAAAGAGTGTGTGACTGGAGTTCAGACGTGTGCTCTTCCGATCT	CATTATAAATTACCACTACCATCTCTCAC	chr1:68047258-68047283	chr1:68047381-68047409	97	-	3.2	52.2	49	0	0	14	0	23.0769	34.4828	1	chr1:68047258-68047409	1
chr1:68112113	CpG919464	AAAAAAAATCCCTCTAAAAAAAAACAANNNNNNNNNAGATCGGAAGAGCGTCGTGTAGGGAAAGAGTGTGTGACTGGAGTTCAGACGTGTGCTCTTCCGATCTCTCTAAAAATATACAATATTCATTACTCTA	AAAAAAAATCCCTCTAAAAAAAAACAA	AGATCGGAAGAGCGTCGTGTAGGGAAAGAGTGTGTGACTGGAGTTCAGACGTGTGCTCTTCCGATCT	CTCTAAAAATATACAATATTCATTACTCTA	chr1:68112143-68112169	chr1:68112019-68112048	94	+	1.9	46.8	48.7	0	0	0	0	18.5185	20	1	chr1:68112019-68112169	1
chr1:85629142	CpG1028771	AACCCATAAATCCTAAAAATACCAAAANNNNNNNNNAGATCGGAAGAGCGTCGTGTAGGGAAAGAGTGTGTGACTGGAGTTCAGACGTGTGCTCTTCCGATCTCTCTTACTTTCCAAATAAACAAACAACAAA	AACCCATAAATCCTAAAAATACCAAAA	AGATCGGAAGAGCGTCGTGTAGGGAAAGAGTGTGTGACTGGAGTTCAGACGTGTGCTCTTCCGATCT	CTCTTACTTTCCAAATAAACAAACAACAAA	chr1:85629189-85629215	chr1:85629059-85629088	100	+	2.5	52.7	50.2	0	0	0	0	25.9259	26.6667	1	chr1:85629059-85629215	1
chr1:86938696	CpG1038222	AATTAAATTTTTCACAATCTCAAAAAANNNNNNNNNAGATCGGAAGAGCGTCGTGTAGGGAAAGAGTGTGTGACTGGAGTTCAGACGTGTGCTCTTCCGATCTCTTCTCTTTTTTAACTAAAATAAAATAAAT	AATTAAATTTTTCACAATCTCAAAAAA	AGATCGGAAGAGCGTCGTGTAGGGAAAGAGTGTGTGACTGGAGTTCAGACGTGTGCTCTTCCGATCT	CTTCTCTTTTTTAACTAAAATAAAATAAAT	chr1:86938721-86938747	chr1:86938592-86938621	99	+	1	46.1	47.1	0	0	0	0	14.8148	13.3333	1	chr1:86938592-86938747	1
chr1:88462995	CpG1048926	AAAATAATAAATAACTCAAATACCAANNNNNNNNNAGATCGGAAGAGCGTCGTGTAGGGAAAGAGTGTGTGACTGGAGTTCAGACGTGTGCTCTTCCGATCTAATAACTAAAAACCCAAAATAAACCT	AAAATAATAAATAACTCAAATACCAA	AGATCGGAAGAGCGTCGTGTAGGGAAAGAGTGTGTGACTGGAGTTCAGACGTGTGCTCTTCCGATCT	AATAACTAAAAACCCAAAATAAACCT	chr1:88463032-88463057	chr1:88462915-88462940	91	+	3.9	48.3	44.4	0	0	13	0	15.3846	23.0769	1	chr1:88462915-88463057	1
chr1:90837471	CpG1066997	AAAATTACATACATTAACAATACTATCTCNNNNNNNNNAGATCGGAAGAGCGTCGTGTAGGGAAAGAGTGTGTGACTGGAGTTCAGACGTGTGCTCTTCCGATCTCACAAAATTATATACTATTTCAAAACCAC	AAAATTACATACATTAACAATACTATCTC	AGATCGGAAGAGCGTCGTGTAGGGAAAGAGTGTGTGACTGGAGTTCAGACGTGTGCTCTTCCGATCT	CACAAAATTATATACTATTTCAAAACCAC	chr1:90837358-90837386	chr1:90837486-90837514	99	-	1.7	49.2	47.5	0	0	0	0	20.6897	24.1379	1	chr1:90837358-90837514	1
chr1:94237907	CpG1098166	ATCTCATAAAAAATATAACTACTCATCTANNNNNNNNNAGATCGGAAGAGCGTCGTGTAGGGAAAGAGTGTGTGACTGGAGTTCAGACGTGTGCTCTTCCGATCTAAAACAAAAAAACAAAATAAATAACT	ATCTCATAAAAAATATAACTACTCATCTA	AGATCGGAAGAGCGTCGTGTAGGGAAAGAGTGTGTGACTGGAGTTCAGACGTGTGCTCTTCCGATCT	AAAACAAAAAAACAAAATAAATAACT	chr1:94237865-94237893	chr1:94237989-94238014	95	-	2.2	45.1	47.3	0	0	0	0	20.6897	11.5385	1	chr1:94237865-94238014	1
chr1:99849657	CpG1134384	CTTAAACCAAATAAAAATTATCAAAACNNNNNNNNNAGATCGGAAGAGCGTCGTGTAGGGAAAGAGTGTGTGACTGGAGTTCAGACGTGTGCTCTTCCGATCTATCTACATTCAAAAACATATATCCTATC	CTTAAACCAAATAAAAATTATCAAAAC	AGATCGGAAGAGCGTCGTGTAGGGAAAGAGTGTGTGACTGGAGTTCAGACGTGTGCTCTTCCGATCT	ATCTACATTCAAAAACATATATCCTATC	chr1:99849728-99849754	chr1:99849604-99849631	96	+	2	48.1	46.1	0	0	0	0	18.5185	25	1	chr1:99849604-99849754	1
chr1:101997126	CpG1148899	ACCCAAAAAATAAATAAAAAAATTAACTANNNNNNNNNAGATCGGAAGAGCGTCGTGTAGGGAAAGAGTGTGTGACTGGAGTTCAGACGTGTGCTCTTCCGATCTAACTCTAAAAAATAAATTAAACTACAATAA	ACCCAAAAAATAAATAAAAAAATTAACTA	AGATCGGAAGAGCGTCGTGTAGGGAAAGAGTGTGTGACTGGAGTTCAGACGTGTGCTCTTCCGATCT	AACTCTAAAAAATAAATTAAACTACAATAA	chr1:101997160-101997188	chr1:101997037-101997066	93	+	0.5	46.5	47	0	0	0	0	13.7931	13.3333	1	chr1:101997037-101997188	1
chr1:109643796	CpG1200997	ATATTTAAAAATAACTAAACCCAAACAANNNNNNNNNAGATCGGAAGAGCGTCGTGTAGGGAAAGAGTGTGTGACTGGAGTTCAGACGTGTGCTCTTCCGATCTCTATAACTTTATAACACACACAAAATATAT	ATATTTAAAAATAACTAAACCCAAACAA	AGATCGGAAGAGCGTCGTGTAGGGAAAGAGTGTGTGACTGGAGTTCAGACGTGTGCTCTTCCGATCT	CTATAACTTTATAACACACACAAAATATAT	chr1:109643740-109643767	chr1:109643868-109643897	100	-	0.2	47.9	47.7	0	0	0	0	17.8571	20	1	chr1:109643740-109643897	1
chr1:151833185	CpG1481232	AACTCTACACCTTAAACAAATTTAAAATANNNNNNNNNAGATCGGAAGAGCGTCGTGTAGGGAAAGAGTGTGTGACTGGAGTTCAGACGTGTGCTCTTCCGATCTCACTAAATCTAAAAATATATACCTATACCT	AACTCTACACCTTAAACAAATTTAAAATA	AGATCGGAAGAGCGTCGTGTAGGGAAAGAGTGTGTGACTGGAGTTCAGACGTGTGCTCTTCCGATCT	CACTAAATCTAAAAATATATACCTATACCT	chr1:151833234-151833262	chr1:151833107-151833136	97	+	1.4	47.8	49.2	0	0	0	0	20.6897	23.3333	1	chr1:151833107-151833262	1
chr1:154155526	CpG1504764	AAAATACAAAAAATACCAAACACTANNNNNNNNNAGATCGGAAGAGCGTCGTGTAGGGAAAGAGTGTGTGACTGGAGTTCAGACGTGTGCTCTTCCGATCTCAATTAACATTAATCCATACCTATCAA	AAAATACAAAAAATACCAAACACTA	AGATCGGAAGAGCGTCGTGTAGGGAAAGAGTGTGTGACTGGAGTTCAGACGTGTGCTCTTCCGATCT	CAATTAACATTAATCCATACCTATCAA	chr1:154155538-154155562	chr1:154155415-154155441	96	+	1.8	48.3	46.5	0	0	0	0	20	25.9259	1	chr1:154155415-154155562	1
chr1:155129912	CpG1520604	TTCTAAAATAACTTCTATATTTATCTCTCNNNNNNNNNAGATCGGAAGAGCGTCGTGTAGGGAAAGAGTGTGTGACTGGAGTTCAGACGTGTGCTCTTCCGATCTAACAAAATAAATTTTCACAAATTCTCAT	TTCTAAAATAACTTCTATATTTATCTCTC	AGATCGGAAGAGCGTCGTGTAGGGAAAGAGTGTGTGACTGGAGTTCAGACGTGTGCTCTTCCGATCT	AACAAAATAAATTTTCACAAATTCTCAT	chr1:155129995-155130023	chr1:155129872-155129899	95	+	2.6	48.9	46.3	0	0	0	0	20.6897	17.8571	1	chr1:155129872-155130023	1
chr1:155989365	CpG1535285	ATATATATTTCAAAAAAAAACTACAAACNNNNNNNNNAGATCGGAAGAGCGTCGTGTAGGGAAAGAGTGTGTGACTGGAGTTCAGACGTGTGCTCTTCCGATCTATCTAAACTATACTTATACCAACAAAAAA	ATATATATTTCAAAAAAAAACTACAAAC	AGATCGGAAGAGCGTCGTGTAGGGAAAGAGTGTGTGACTGGAGTTCAGACGTGTGCTCTTCCGATCT	ATCTAAACTATACTTATACCAACAAAAAA	chr1:155989336-155989363	chr1:155989463-155989491	99	-	3	48.4	45.4	0	0	0	0	14.2857	20.6897	1	chr1:155989336-155989491	1
chr1:165544124	CpG1625465	TACTAAAAACTTACCCACTTAACAANNNNNNNNNAGATCGGAAGAGCGTCGTGTAGGGAAAGAGTGTGTGACTGGAGTTCAGACGTGTGCTCTTCCGATCTCTATAACACTTTAACTTTATACAAAACAAT	TACTAAAAACTTACCCACTTAACAA	AGATCGGAAGAGCGTCGTGTAGGGAAAGAGTGTGTGACTGGAGTTCAGACGTGTGCTCTTCCGATCT	CTATAACACTTTAACTTTATACAAAACAAT	chr1:165544043-165544067	chr1:165544161-165544190	93	-	0	48.6	48.6	0	0	0	0	28	20	1	chr1:165544043-165544190	1
chr1:172409798	CpG1677955	AAAAACAAAAAATTTTATAAAAAAATCTCNNNNNNNNNAGATCGGAAGAGCGTCGTGTAGGGAAAGAGTGTGTGACTGGAGTTCAGACGTGTGCTCTTCCGATCTCAAAAAAAAAATTTTAAAATACAACAAAAC	AAAAACAAAAAATTTTATAAAAAAATCTC	AGATCGGAAGAGCGTCGTGTAGGGAAAGAGTGTGTGACTGGAGTTCAGACGTGTGCTCTTCCGATCT	CAAAAAAAAAATTTTAAAATACAACAAAAC	chr1:172409720-172409748	chr1:172409844-172409873	95	-	2	48	46	0	0	0	0	10.3448	13.3333	1	chr1:172409720-172409873	1
chr1:200872816	CpG1879207	AAACAAACAAAAAAAACTTCACATCTANNNNNNNNNAGATCGGAAGAGCGTCGTGTAGGGAAAGAGTGTGTGACTGGAGTTCAGACGTGTGCTCTTCCGATCTAAAACAAATAAATAAACAAAAAAAAAA	AAACAAACAAAAAAAACTTCACATCTA	AGATCGGAAGAGCGTCGTGTAGGGAAAGAGTGTGTGACTGGAGTTCAGACGTGTGCTCTTCCGATCT	AAAACAAATAAATAAACAAAAAAAAAA	chr1:200872774-200872800	chr1:200872891-200872917	90	-	5.5	44.7	50.2	0	0	0	0	22.2222	7.40741	1	chr1:200872774-200872917	1
chr1:204263549	CpG1922702	TCTATAATAAAAAAAATATATCAATCACTCNNNNNNNNNAGATCGGAAGAGCGTCGTGTAGGGAAAGAGTGTGTGACTGGAGTTCAGACGTGTGCTCTTCCGATCTAAATAACCACAATCAAAACCCTTTATA	TCTATAATAAAAAAAATATATCAATCACTC	AGATCGGAAGAGCGTCGTGTAGGGAAAGAGTGTGTGACTGGAGTTCAGACGTGTGCTCTTCCGATCT	AAATAACCACAATCAAAACCCTTTATA	chr1:204263603-204263632	chr1:204263478-204263504	98	+	4	50.2	46.2	0	0	0	0	16.6667	25.9259	1	chr1:204263478-204263632	1
chr1:207822407	CpG1962156	AATTCCCTTTTCCAACACCAAACTANNNNNNNNNAGATCGGAAGAGCGTCGTGTAGGGAAAGAGTGTGTGACTGGAGTTCAGACGTGTGCTCTTCCGATCTAAATCAACAAAAAACCCAAAATAATAA	AATTCCCTTTTCCAACACCAAACTA	AGATCGGAAGAGCGTCGTGTAGGGAAAGAGTGTGTGACTGGAGTTCAGACGTGTGCTCTTCCGATCT	AAATCAACAAAAAACCCAAAATAATAA	chr1:207822464-207822488	chr1:207822340-207822366	97	+	4.9	48.4	53.3	0	0	0	0	36	18.5185	1	chr1:207822340-207822488	1
chr1:207823114	CpG1962163	CAATCACTATTACATCTAATTAAAAACTCNNNNNNNNNAGATCGGAAGAGCGTCGTGTAGGGAAAGAGTGTGTGACTGGAGTTCAGACGTGTGCTCTTCCGATCTAAATCTAACCCTAAAATTCTAAAACTAA	CAATCACTATTACATCTAATTAAAAACTC	AGATCGGAAGAGCGTCGTGTAGGGAAAGAGTGTGTGACTGGAGTTCAGACGTGTGCTCTTCCGATCT	AAATCTAACCCTAAAATTCTAAAACTAA	chr1:207823084-207823112	chr1:207823213-207823240	100	-	0.3	48.1	48.4	0	0	0	0	24.1379	21.4286	1	chr1:207823084-207823240	1
chr1:212605520	CpG2005153	ACTACTAAAACCTTTAAATATCTCAAACNNNNNNNNNAGATCGGAAGAGCGTCGTGTAGGGAAAGAGTGTGTGACTGGAGTTCAGACGTGTGCTCTTCCGATCTCTCTAACAAATCTTATCTTATATTTCTA	ACTACTAAAACCTTTAAATATCTCAAAC	AGATCGGAAGAGCGTCGTGTAGGGAAAGAGTGTGTGACTGGAGTTCAGACGTGTGCTCTTCCGATCT	CTCTAACAAATCTTATCTTATATTTCTA	chr1:212605597-212605624	chr1:212605479-212605506	90	+	3	45.8	48.8	0	0	0	0	25	21.4286	1	chr1:212605479-212605624	1
chr1:223716523	CpG2092248	ATCTAAACTAAAATAAACAAAAACTAAANNNNNNNNNAGATCGGAAGAGCGTCGTGTAGGGAAAGAGTGTGTGACTGGAGTTCAGACGTGTGCTCTTCCGATCTCTCAACAAAAAAACATTCTAATTCTC	ATCTAAACTAAAATAAACAAAAACTAAA	AGATCGGAAGAGCGTCGTGTAGGGAAAGAGTGTGTGACTGGAGTTCAGACGTGTGCTCTTCCGATCT	CTCAACAAAAAAACATTCTAATTCTC	chr1:223716554-223716581	chr1:223716429-223716454	99	+	2.6	48.6	46	0	0	0	0	14.2857	26.9231	1	chr1:223716429-223716581	1
chr1:226128156	CpG2119868	AAAACCCCTAACTTAAATTTTAAAACNNNNNNNNNAGATCGGAAGAGCGTCGTGTAGGGAAAGAGTGTGTGACTGGAGTTCAGACGTGTGCTCTTCCGATCTCTCTAAAAAAAAAATAAAATAAACAAACA	AAAACCCCTAACTTAAATTTTAAAAC	AGATCGGAAGAGCGTCGTGTAGGGAAAGAGTGTGTGACTGGAGTTCAGACGTGTGCTCTTCCGATCT	CTCTAAAAAAAAAATAAAATAAACAAACA	chr1:226128199-226128224	chr1:226128075-226128103	95	+	1	46.8	47.8	0	0	0	0	23.0769	13.7931	1	chr1:226128075-226128224	1
chr1:229431161	CpG2166418	AAAAAATAAAAATCCCTCTTCCTACTCNNNNNNNNNAGATCGGAAGAGCGTCGTGTAGGGAAAGAGTGTGTGACTGGAGTTCAGACGTGTGCTCTTCCGATCTAACTACCAATAATCTAAAATAAATCTAATC	AAAAAATAAAAATCCCTCTTCCTACTC	AGATCGGAAGAGCGTCGTGTAGGGAAAGAGTGTGTGACTGGAGTTCAGACGTGTGCTCTTCCGATCT	AACTACCAATAATCTAAAATAAATCTAATC	chr1:229431185-229431211	chr1:229431056-229431085	99	+	2.7	47.6	50.3	0	0	0	0	29.6296	20	1	chr1:229431056-229431211	1
chr1:231419776	CpG2190191	CAACCTAAAAATCACATATAATAACTATCNNNNNNNNNAGATCGGAAGAGCGTCGTGTAGGGAAAGAGTGTGTGACTGGAGTTCAGACGTGTGCTCTTCCGATCTAAAACTTATACCTTCATCCAACAAT	CAACCTAAAAATCACATATAATAACTATC	AGATCGGAAGAGCGTCGTGTAGGGAAAGAGTGTGTGACTGGAGTTCAGACGTGTGCTCTTCCGATCT	AAAACTTATACCTTCATCCAACAAT	chr1:231419815-231419843	chr1:231419694-231419718	96	+	1.2	49.2	48	0	0	0	0	24.1379	28	1	chr1:231419694-231419843	1
chr1:236394382	CpG2244794	CTAAACAAATAAAAAAAAACACTAAAACNNNNNNNNNAGATCGGAAGAGCGTCGTGTAGGGAAAGAGTGTGTGACTGGAGTTCAGACGTGTGCTCTTCCGATCTATCTAAAAAATTTAACTCTAACCAAAC	CTAAACAAATAAAAAAAAACACTAAAAC	AGATCGGAAGAGCGTCGTGTAGGGAAAGAGTGTGTGACTGGAGTTCAGACGTGTGCTCTTCCGATCT	ATCTAAAAAATTTAACTCTAACCAAAC	chr1:236394460-236394487	chr1:236394336-236394362	97	+	0.5	47.7	47.2	0	0	0	0	17.8571	22.2222	1	chr1:236394336-236394487	1
chr2:27765857	CpG2680240	TAACCAAATAACATAATTCAATAAATAAANNNNNNNNNAGATCGGAAGAGCGTCGTGTAGGGAAAGAGTGTGTGACTGGAGTTCAGACGTGTGCTCTTCCGATCTCTAAATCATTCCTAAAACTTTTTCC	TAACCAAATAACATAATTCAATAAATAAA	AGATCGGAAGAGCGTCGTGTAGGGAAAGAGTGTGTGACTGGAGTTCAGACGTGTGCTCTTCCGATCT	CTAAATCATTCCTAAAACTTTTTCC	chr2:27765739-27765767	chr2:27765862-27765886	94	-	1.3	47.4	46.1	0	0	15	0	13.7931	28	1	chr2:27765739-27765886	1
chr2:28269079	CpG2684259	CTTTTATCTTAAAAAACCCAAAAAAACNNNNNNNNNAGATCGGAAGAGCGTCGTGTAGGGAAAGAGTGTGTGACTGGAGTTCAGACGTGTGCTCTTCCGATCTATCTAACATTTCAACAAACAAAAACT	CTTTTATCTTAAAAAACCCAAAAAAAC	AGATCGGAAGAGCGTCGTGTAGGGAAAGAGTGTGTGACTGGAGTTCAGACGTGTGCTCTTCCGATCT	ATCTAACATTTCAACAAACAAAAACT	chr2:28269137-28269163	chr2:28269011-28269036	100	+	1.2	49.4	48.2	0	0	0	0	22.2222	23.0769	1	chr2:28269011-28269163	1
chr2:47323389	CpG2863802	ATTCACTATTTAACCACTAAAAAACAANNNNNNNNNAGATCGGAAGAGCGTCGTGTAGGGAAAGAGTGTGTGACTGGAGTTCAGACGTGTGCTCTTCCGATCTCTATCACCTACTAACCAAAATAAAAC	ATTCACTATTTAACCACTAAAAAACAA	AGATCGGAAGAGCGTCGTGTAGGGAAAGAGTGTGTGACTGGAGTTCAGACGTGTGCTCTTCCGATCT	CTATCACCTACTAACCAAAATAAAAC	chr2:47323287-47323313	chr2:47323413-47323438	99	-	0.3	48.6	48.9	0	0	0	0	22.2222	30.7692	1	chr2:47323287-47323438	1
chr2:48735134	CpG2878666	CCCCAACCCTTCTAATTATATATTAANNNNNNNNNAGATCGGAAGAGCGTCGTGTAGGGAAAGAGTGTGTGACTGGAGTTCAGACGTGTGCTCTTCCGATCTATAACACCTTACCCAAATACCTTTACCAC	CCCCAACCCTTCTAATTATATATTAA	AGATCGGAAGAGCGTCGTGTAGGGAAAGAGTGTGTGACTGGAGTTCAGACGTGTGCTCTTCCGATCT	ATAACACCTTACCCAAATACCTTTACCAC	chr2:48735187-48735212	chr2:48735064-48735092	94	+	6.9	55.3	48.4	0	0	17	0	30.7692	37.931	1	chr2:48735064-48735212	1
chr2:63049048	CpG2986279	TTTATAAACCAAAAAAAAATCTTATAAAACNNNNNNNNNAGATCGGAAGAGCGTCGTGTAGGGAAAGAGTGTGTGACTGGAGTTCAGACGTGTGCTCTTCCGATCTCTCTCTCATTTTTTCCCCATTTCTC	TTTATAAACCAAAAAAAAATCTTATAAAAC	AGATCGGAAGAGCGTCGTGTAGGGAAAGAGTGTGTGACTGGAGTTCAGACGTGTGCTCTTCCGATCT	CTCTCTCATTTTTTCCCCATTTCTC	chr2:63049088-63049117	chr2:63048971-63048995	92	+	5.3	52.2	46.9	0	0	0	0	13.3333	40	1	chr2:63048971-63049117	1
chr2:63049410	CpG2986292	CTTAAAAAAAAAAAAAACACTTTAANNNNNNNNNAGATCGGAAGAGCGTCGTGTAGGGAAAGAGTGTGTGACTGGAGTTCAGACGTGTGCTCTTCCGATCTAAACCTTATTAAAAATCCTAAAAAA	CTTAAAAAAAAAAAAAACACTTTAA	AGATCGGAAGAGCGTCGTGTAGGGAAAGAGTGTGTGACTGGAGTTCAGACGTGTGCTCTTCCGATCT	AAACCTTATTAAAAATCCTAAAAAA	chr2:63049431-63049455	chr2:63049311-63049335	95	+	0.7	44.4	43.7	0	0	14	0	12	16	1	chr2:63049311-63049455	1
chr2:66424979	CpG3017124	CTACCTTATATTTCCCTAAAAAAACTCNNNNNNNNNAGATCGGAAGAGCGTCGTGTAGGGAAAGAGTGTGTGACTGGAGTTCAGACGTGTGCTCTTCCGATCTAACTAATTAAAAATAAACAAAACCTAAAAA	CTACCTTATATTTCCCTAAAAAAACTC	AGATCGGAAGAGCGTCGTGTAGGGAAAGAGTGTGTGACTGGAGTTCAGACGTGTGCTCTTCCGATCT	AACTAATTAAAAATAAACAAAACCTAAAAA	chr2:66424990-66425016	chr2:66424863-66424892	97	+	1	47.7	48.7	0	0	0	0	29.6296	13.3333	1	chr2:66424863-66425016	1
chr2:66427512	CpG3017257	ATAAATATTTTAACATTTCATTAAACTATCNNNNNNNNNAGATCGGAAGAGCGTCGTGTAGGGAAAGAGTGTGTGACTGGAGTTCAGACGTGTGCTCTTCCGATCTCAAACATTTACCTTTAAAACAACAA	ATAAATATTTTAACATTTCATTAAACTATC	AGATCGGAAGAGCGTCGTGTAGGGAAAGAGTGTGTGACTGGAGTTCAGACGTGTGCTCTTCCGATCT	CAAACATTTACCTTTAAAACAACAA	chr2:66427419-66427448	chr2:66427548-66427572	99	-	2.5	48.1	45.6	0	0	0	0	13.3333	24	1	chr2:66427419-66427572	1
chr2:68925546	CpG3035170	ACTCTTAAAATCTCTAACAACAATATCNNNNNNNNNAGATCGGAAGAGCGTCGTGTAGGGAAAGAGTGTGTGACTGGAGTTCAGACGTGTGCTCTTCCGATCTAACAACATTTAAAAATAACACAAAAAA	ACTCTTAAAATCTCTAACAACAATATC	AGATCGGAAGAGCGTCGTGTAGGGAAAGAGTGTGTGACTGGAGTTCAGACGTGTGCTCTTCCGATCT	AACAACATTTAAAAATAACACAAAAAA	chr2:68925507-68925533	chr2:68925628-68925654	94	-	0.8	47.5	48.3	0	0	0	0	25.9259	14.8148	1	chr2:68925507-68925654	1
chr2:69046153	CpG3036069	AAAATAACATCATCTAAAAACTAAACAAAANNNNNNNNNAGATCGGAAGAGCGTCGTGTAGGGAAAGAGTGTGTGACTGGAGTTCAGACGTGTGCTCTTCCGATCTCTCTTATACATAAAACATAAACAACATAAA	AAAATAACATCATCTAAAAACTAAACAAAA	AGATCGGAAGAGCGTCGTGTAGGGAAAGAGTGTGTGACTGGAGTTCAGACGTGTGCTCTTCCGATCT	CTCTTATACATAAAACATAAACAACATAAA	chr2:69046073-69046102	chr2:69046199-69046228	96	-	0.6	48.4	49	0	0	0	0	16.6667	20	1	chr2:69046073-69046228	1
chr2:70871412	CpG3056206	CCCTTATAAACCAAAATTAAAAAACNNNNNNNNNAGATCGGAAGAGCGTCGTGTAGGGAAAGAGTGTGTGACTGGAGTTCAGACGTGTGCTCTTCCGATCTTTCACTACAACAAAATAAATATTTTCATTA	CCCTTATAAACCAAAATTAAAAAAC	AGATCGGAAGAGCGTCGTGTAGGGAAAGAGTGTGTGACTGGAGTTCAGACGTGTGCTCTTCCGATCT	TTCACTACAACAAAATAAATATTTTCATTA	chr2:70871424-70871448	chr2:70871301-70871330	93	+	2.2	48.5	46.3	0	0	13	0	24	16.6667	1	chr2:70871301-70871448	1
chr2:71001421	CpG3058495	TCTCTCAAAACTACTTTCCATAAACNNNNNNNNNAGATCGGAAGAGCGTCGTGTAGGGAAAGAGTGTGTGACTGGAGTTCAGACGTGTGCTCTTCCGATCTAAATAAACCCTATCTACAATTTTATATA	TCTCTCAAAACTACTTTCCATAAAC	AGATCGGAAGAGCGTCGTGTAGGGAAAGAGTGTGTGACTGGAGTTCAGACGTGTGCTCTTCCGATCT	AAATAAACCCTATCTACAATTTTATATA	chr2:71001331-71001355	chr2:71001447-71001474	91	-	3.8	45.6	49.4	0	0	13	0	32	17.8571	1	chr2:71001331-71001474	1
chr2:73177871	CpG3081211	AAACCTAACTCTATACTAAACAATACTATANNNNNNNNNAGATCGGAAGAGCGTCGTGTAGGGAAAGAGTGTGTGACTGGAGTTCAGACGTGTGCTCTTCCGATCTCAAACTTTTACAAACCATTAATAAAAA	AAACCTAACTCTATACTAAACAATACTATA	AGATCGGAAGAGCGTCGTGTAGGGAAAGAGTGTGTGACTGGAGTTCAGACGTGTGCTCTTCCGATCT	CAAACTTTTACAAACCATTAATAAAAA	chr2:73177940-73177969	chr2:73177814-73177840	99	+	1.4	47.2	48.6	0	0	0	0	23.3333	18.5185	1	chr2:73177814-73177969	1
chr2:108640973	CpG3404715	TTACAACTAAATAACAAAAATAATTCTTAANNNNNNNNNAGATCGGAAGAGCGTCGTGTAGGGAAAGAGTGTGTGACTGGAGTTCAGACGTGTGCTCTTCCGATCTCTCACTCATATATAAAAACAAAAATACAA	TTACAACTAAATAACAAAAATAATTCTTAA	AGATCGGAAGAGCGTCGTGTAGGGAAAGAGTGTGTGACTGGAGTTCAGACGTGTGCTCTTCCGATCT	CTCACTCATATATAAAAACAAAAATACAA	chr2:108640872-108640901	chr2:108640994-108641022	92	-	1.5	48.3	46.8	0	0	0	0	13.3333	20.6897	1	chr2:108640872-108641022	1
chr2:130337254	CpG3617296	ATTAAAATTCCTAATTTTCACCCAAANNNNNNNNNAGATCGGAAGAGCGTCGTGTAGGGAAAGAGTGTGTGACTGGAGTTCAGACGTGTGCTCTTCCGATCTCAAAAACAACAAAAACTCAATACTA	ATTAAAATTCCTAATTTTCACCCAAA	AGATCGGAAGAGCGTCGTGTAGGGAAAGAGTGTGTGACTGGAGTTCAGACGTGTGCTCTTCCGATCT	CAAAAACAACAAAAACTCAATACTA	chr2:130337156-130337181	chr2:130337280-130337304	98	-	0.9	47.7	48.6	0	0	13	0	23.0769	24	1	chr2:130337156-130337304	1
chr2:149038025	CpG3755502	ATCATTCCAAACTTACTAAAAAAAATCNNNNNNNNNAGATCGGAAGAGCGTCGTGTAGGGAAAGAGTGTGTGACTGGAGTTCAGACGTGTGCTCTTCCGATCTCACTACTAAATCACCAAAACTTTAAAA	ATCATTCCAAACTTACTAAAAAAAATC	AGATCGGAAGAGCGTCGTGTAGGGAAAGAGTGTGTGACTGGAGTTCAGACGTGTGCTCTTCCGATCT	CACTACTAAATCACCAAAACTTTAAAA	chr2:149037979-149038005	chr2:149038102-149038128	96	-	1.3	49.5	48.2	0	0	0	0	22.2222	25.9259	1	chr2:149037979-149038128	1
chr2:157328023	CpG3811025	AAATTAATACCACTTCCTACCCTAAANNNNNNNNNAGATCGGAAGAGCGTCGTGTAGGGAAAGAGTGTGTGACTGGAGTTCAGACGTGTGCTCTTCCGATCTCTCAACTTTACTATATCCCTAAATTAAAA	AAATTAATACCACTTCCTACCCTAAA	AGATCGGAAGAGCGTCGTGTAGGGAAAGAGTGTGTGACTGGAGTTCAGACGTGTGCTCTTCCGATCT	CTCAACTTTACTATATCCCTAAATTAAAA	chr2:157327924-157327949	chr2:157328045-157328073	95	-	1.4	48.6	50	0	0	0	0	30.7692	24.1379	1	chr2:157327924-157328073	1
chr2:163733762	CpG3856467	TAATAACTATTAAACTAAATACACACCNNNNNNNNNAGATCGGAAGAGCGTCGTGTAGGGAAAGAGTGTGTGACTGGAGTTCAGACGTGTGCTCTTCCGATCTAAAACAAAACTACCAAAAATCTATAATATA	TAATAACTATTAAACTAAATACACACC	AGATCGGAAGAGCGTCGTGTAGGGAAAGAGTGTGTGACTGGAGTTCAGACGTGTGCTCTTCCGATCT	AAAACAAAACTACCAAAAATCTATAATATA	chr2:163733705-163733731	chr2:163733823-163733852	91	-	1.6	47.8	46.2	0	0	13	0	22.2222	16.6667	1	chr2:163733705-163733852	1
chr2:174681986	CpG3945611	AACAATTCTTTCTTTAAAAAAAAAAATATANNNNNNNNNAGATCGGAAGAGCGTCGTGTAGGGAAAGAGTGTGTGACTGGAGTTCAGACGTGTGCTCTTCCGATCTCACACCCTTTATTAATCCCAAAAAACTCAA	AACAATTCTTTCTTTAAAAAAAAAAATATA	AGATCGGAAGAGCGTCGTGTAGGGAAAGAGTGTGTGACTGGAGTTCAGACGTGTGCTCTTCCGATCT	CACACCCTTTATTAATCCCAAAAAACTCAA	chr2:174682023-174682052	chr2:174681895-174681924	98	+	8.7	55.2	46.5	0	0	0	0	10	33.3333	1	chr2:174681895-174682052	1
chr2:204546801	CpG4161782	AAAATCTATAACATTAAACTAAAAACACTCNNNNNNNNNAGATCGGAAGAGCGTCGTGTAGGGAAAGAGTGTGTGACTGGAGTTCAGACGTGTGCTCTTCCGATCTCACTTAAAAAAAATTATCACTTAATTTATA	AAAATCTATAACATTAAACTAAAAACACTC	AGATCGGAAGAGCGTCGTGTAGGGAAAGAGTGTGTGACTGGAGTTCAGACGTGTGCTCTTCCGATCT	CACTTAAAAAAAATTATCACTTAATTTATA	chr2:204546707-204546736	chr2:204546834-204546863	97	-	2.9	45.9	48.8	0	0	0	0	20	13.3333	1	chr2:204546707-204546863	1
chr2:206274473	CpG4176894	ATAAAACCCTAACCAAAAAAAAAATATCNNNNNNNNNAGATCGGAAGAGCGTCGTGTAGGGAAAGAGTGTGTGACTGGAGTTCAGACGTGTGCTCTTCCGATCTAACAAACAATTTTTATTTAAACCCT	ATAAAACCCTAACCAAAAAAAAAATATC	AGATCGGAAGAGCGTCGTGTAGGGAAAGAGTGTGTGACTGGAGTTCAGACGTGTGCTCTTCCGATCT	AACAAACAATTTTTATTTAAACCCT	chr2:206274497-206274524	chr2:206274377-206274401	95	+	1.6	47.1	48.7	0	0	0	0	21.4286	20	1	chr2:206274377-206274524	1
chr2:229587595	CpG4370076	AATCTTCTAAAAATCCCCAAAAACTANNNNNNNNNAGATCGGAAGAGCGTCGTGTAGGGAAAGAGTGTGTGACTGGAGTTCAGACGTGTGCTCTTCCGATCTCACTATTTAAAAAACCAAATAAACAAAAAT	AATCTTCTAAAAATCCCCAAAAACTA	AGATCGGAAGAGCGTCGTGTAGGGAAAGAGTGTGTGACTGGAGTTCAGACGTGTGCTCTTCCGATCT	CACTATTTAAAAAACCAAATAAACAAAAAT	chr2:229587603-229587628	chr2:229587481-229587510	92	+	0.6	48.9	49.5	0	0	0	0	26.9231	16.6667	1	chr2:229587481-229587628	1
chr2:230225614	CpG4376674	AAATAACATCATAAAAAAAAAATAAACTCNNNNNNNNNAGATCGGAAGAGCGTCGTGTAGGGAAAGAGTGTGTGACTGGAGTTCAGACGTGTGCTCTTCCGATCTCAATCAAAAAAAAAAAAACAAAACC	AAATAACATCATAAAAAAAAAATAAACTC	AGATCGGAAGAGCGTCGTGTAGGGAAAGAGTGTGTGACTGGAGTTCAGACGTGTGCTCTTCCGATCT	CAATCAAAAAAAAAAAAACAAAACC	chr2:230225502-230225530	chr2:230225630-230225654	99	-	0.8	47.3	46.5	0	0	0	0	13.7931	20	1	chr2:230225502-230225654	1
chr2:234025487	CpG4429284	ACAAATAATACTTCCAAATACATACTATCNNNNNNNNNAGATCGGAAGAGCGTCGTGTAGGGAAAGAGTGTGTGACTGGAGTTCAGACGTGTGCTCTTCCGATCTAACACTTTTTTTTTCCTTTTAAATTATAAA	ACAAATAATACTTCCAAATACATACTATC	AGATCGGAAGAGCGTCGTGTAGGGAAAGAGTGTGTGACTGGAGTTCAGACGTGTGCTCTTCCGATCT	AACACTTTTTTTTTCCTTTTAAATTATAAA	chr2:234025524-234025552	chr2:234025401-234025430	93	+	0.6	48.1	48.7	0	0	0	0	24.1379	13.3333	1	chr2:234025401-234025552	1
chr2:241863810	CpG4561461	AAATAATCCTACTATTTCCAATACTTNNNNNNNNNAGATCGGAAGAGCGTCGTGTAGGGAAAGAGTGTGTGACTGGAGTTCAGACGTGTGCTCTTCCGATCTAACCTCAAAAATTACTATAAATCAAAC	AAATAATCCTACTATTTCCAATACTT	AGATCGGAAGAGCGTCGTGTAGGGAAAGAGTGTGTGACTGGAGTTCAGACGTGTGCTCTTCCGATCT	AACCTCAAAAATTACTATAAATCAAAC	chr2:241863756-241863781	chr2:241863881-241863907	99	-	1.1	47.7	46.6	0	0	15	0	23.0769	22.2222	1	chr2:241863756-241863907	1
chr3:10164574	CpG4652919	TATTCAAATATTACCAACACCTAAAAAANNNNNNNNNAGATCGGAAGAGCGTCGTGTAGGGAAAGAGTGTGTGACTGGAGTTCAGACGTGTGCTCTTCCGATCTATTTCACCATATTAACCAAACTAATC	TATTCAAATATTACCAACACCTAAAAAA	AGATCGGAAGAGCGTCGTGTAGGGAAAGAGTGTGTGACTGGAGTTCAGACGTGTGCTCTTCCGATCT	ATTTCACCATATTAACCAAACTAATC	chr3:10164589-10164616	chr3:10164472-10164497	91	+	0.3	48.5	48.8	0	0	16	0	21.4286	26.9231	1	chr3:10164472-10164616	1
chr3:14261631	CpG4707727	CAACTAAAATACCACATTTCAAAAANNNNNNNNNAGATCGGAAGAGCGTCGTGTAGGGAAAGAGTGTGTGACTGGAGTTCAGACGTGTGCTCTTCCGATCTATCTCATTCTAAATAATAATAATACATAAA	CAACTAAAATACCACATTTCAAAAA	AGATCGGAAGAGCGTCGTGTAGGGAAAGAGTGTGTGACTGGAGTTCAGACGTGTGCTCTTCCGATCT	ATCTCATTCTAAATAATAATAATACATAAA	chr3:14261584-14261608	chr3:14261709-14261738	100	-	2.7	45	47.7	0	0	0	0	24	13.3333	1	chr3:14261584-14261738	1
chr3:25350036	CpG4792268	CCAAACTTTCTATAAACTTAAACTTAAAACNNNNNNNNNAGATCGGAAGAGCGTCGTGTAGGGAAAGAGTGTGTGACTGGAGTTCAGACGTGTGCTCTTCCGATCTCTCTCTATAATCTCACCACATAACT	CCAAACTTTCTATAAACTTAAACTTAAAAC	AGATCGGAAGAGCGTCGTGTAGGGAAAGAGTGTGTGACTGGAGTTCAGACGTGTGCTCTTCCGATCT	CTCTCTATAATCTCACCACATAACT	chr3:25350096-25350125	chr3:25349981-25350005	90	+	0.1	49.5	49.6	0	0	0	0	23.3333	36	1	chr3:25349981-25350125	1
chr3:32401436	CpG4841413	CTACCTACAACCTAAAAAACTTTAAACTANNNNNNNNNAGATCGGAAGAGCGTCGTGTAGGGAAAGAGTGTGTGACTGGAGTTCAGACGTGTGCTCTTCCGATCTAAATCCCCTAAAATTCCAAAATCCTAA	CTACCTACAACCTAAAAAACTTTAAACTA	AGATCGGAAGAGCGTCGTGTAGGGAAAGAGTGTGTGACTGGAGTTCAGACGTGTGCTCTTCCGATCT	AAATCCCCTAAAATTCCAAAATCCTAA	chr3:32401371-32401399	chr3:32401500-32401526	100	-	0.9	51.5	50.6	0	0	0	0	27.5862	29.6296	1	chr3:32401371-32401526	1
chr3:42839922	CpG4928513	ACACTTCTACATTTATCCACTAAATAANNNNNNNNNAGATCGGAAGAGCGTCGTGTAGGGAAAGAGTGTGTGACTGGAGTTCAGACGTGTGCTCTTCCGATCTCTACTCTATTTCATTTCTAAACCCA	ACACTTCTACATTTATCCACTAAATAA	AGATCGGAAGAGCGTCGTGTAGGGAAAGAGTGTGTGACTGGAGTTCAGACGTGTGCTCTTCCGATCT	CTACTCTATTTCATTTCTAAACCCA	chr3:42839834-42839860	chr3:42839952-42839976	91	-	0.3	48.7	49	0	0	0	0	25.9259	32	1	chr3:42839834-42839976	1
chr3:44555044	CpG4943873	AAAAATAAACCCTACCAACTCTCCCNNNNNNNNNAGATCGGAAGAGCGTCGTGTAGGGAAAGAGTGTGTGACTGGAGTTCAGACGTGTGCTCTTCCGATCTCACCTAAAAAAAAAAATATAAAACTAAAAC	AAAAATAAACCCTACCAACTCTCCC	AGATCGGAAGAGCGTCGTGTAGGGAAAGAGTGTGTGACTGGAGTTCAGACGTGTGCTCTTCCGATCT	CACCTAAAAAAAAAAATATAAAACTAAAAC	chr3:44555088-44555112	chr3:44554958-44554987	100	+	5.3	47.6	52.9	0	0	13	0	40	16.6667	1	chr3:44554958-44555112	1
chr3:47476317	CpG4976791	CCTTAAACTCCCACAATATTAAAATNNNNNNNNNAGATCGGAAGAGCGTCGTGTAGGGAAAGAGTGTGTGACTGGAGTTCAGACGTGTGCTCTTCCGATCTCTCCTAAATAACTAAAACCACAAATAC	CCTTAAACTCCCACAATATTAAAAT	AGATCGGAAGAGCGTCGTGTAGGGAAAGAGTGTGTGACTGGAGTTCAGACGTGTGCTCTTCCGATCT	CTCCTAAATAACTAAAACCACAAATAC	chr3:47476207-47476231	chr3:47476331-47476357	99	-	1.3	49.2	47.9	0	0	14	0	28	29.6296	1	chr3:47476207-47476357	1
chr3:47476329	CpG4976792	CCTTAAACTCCCACAATATTAAAATNNNNNNNNNAGATCGGAAGAGCGTCGTGTAGGGAAAGAGTGTGTGACTGGAGTTCAGACGTGTGCTCTTCCGATCTCTCCTAAATAACTAAAACCACAAATAC	CCTTAAACTCCCACAATATTAAAAT	AGATCGGAAGAGCGTCGTGTAGGGAAAGAGTGTGTGACTGGAGTTCAGACGTGTGCTCTTCCGATCT	CTCCTAAATAACTAAAACCACAAATAC	chr3:47476207-47476231	chr3:47476331-47476357	99	-	1.3	49.2	47.9	0	0	14	0	28	29.6296	1	chr3:47476207-47476357	1
chr3:47891428	CpG4983424	CTAAACATTAAACTACTAAAAAAAAACAANNNNNNNNNAGATCGGAAGAGCGTCGTGTAGGGAAAGAGTGTGTGACTGGAGTTCAGACGTGTGCTCTTCCGATCTATCTCTTTAATAAACAAAATAAACAATTTC	CTAAACATTAAACTACTAAAAAAAAACAA	AGATCGGAAGAGCGTCGTGTAGGGAAAGAGTGTGTGACTGGAGTTCAGACGTGTGCTCTTCCGATCT	ATCTCTTTAATAAACAAAATAAACAATTTC	chr3:47891466-47891494	chr3:47891346-47891375	90	+	0.3	48	47.7	0	0	0	0	17.2414	16.6667	1	chr3:47891346-47891494	1
chr3:51706834	CpG5040809	CCCTAAAATCCCCAAAAAAACTAAAACNNNNNNNNNAGATCGGAAGAGCGTCGTGTAGGGAAAGAGTGTGTGACTGGAGTTCAGACGTGTGCTCTTCCGATCTCCACCTATACTCTCTAAATAATAATCT	CCCTAAAATCCCCAAAAAAACTAAAAC	AGATCGGAAGAGCGTCGTGTAGGGAAAGAGTGTGTGACTGGAGTTCAGACGTGTGCTCTTCCGATCT	CCACCTATACTCTCTAAATAATAATCT	chr3:51706893-51706919	chr3:51706775-51706801	91	+	4.2	48	52.2	0	0	13	0	33.3333	29.6296	1	chr3:51706775-51706919	1
chr3:52771320	CpG5057271	CCTACTAATTAAAAACTACAAAAACTCNNNNNNNNNAGATCGGAAGAGCGTCGTGTAGGGAAAGAGTGTGTGACTGGAGTTCAGACGTGTGCTCTTCCGATCTAACTCTCTACCAATAACATTTACTA	CCTACTAATTAAAAACTACAAAAACTC	AGATCGGAAGAGCGTCGTGTAGGGAAAGAGTGTGTGACTGGAGTTCAGACGTGTGCTCTTCCGATCT	AACTCTCTACCAATAACATTTACTA	chr3:52771399-52771425	chr3:52771275-52771299	99	+	0.4	47.5	47.9	0	0	0	0	25.9259	28	1	chr3:52771275-52771425	1
chr3:57788539	CpG5107064	TAAAAATAACCAACATTTAAACAACTANNNNNNNNNAGATCGGAAGAGCGTCGTGTAGGGAAAGAGTGTGTGACTGGAGTTCAGACGTGTGCTCTTCCGATCTAAATCATCTAAATAAAAAAAAATAAACTTA	TAAAAATAACCAACATTTAAACAACTA	AGATCGGAAGAGCGTCGTGTAGGGAAAGAGTGTGTGACTGGAGTTCAGACGTGTGCTCTTCCGATCT	AAATCATCTAAATAAAAAAAAATAAACTTA	chr3:57788569-57788595	chr3:57788447-57788476	92	+	1.6	45.7	47.3	0	0	0	0	18.5185	10	1	chr3:57788447-57788595	1
chr3:58010055	CpG5109372	AAATATAAATTAAAACAAAAAAAAATTCTANNNNNNNNNAGATCGGAAGAGCGTCGTGTAGGGAAAGAGTGTGTGACTGGAGTTCAGACGTGTGCTCTTCCGATCTCACATAACATATATATATAACATATACATA	AAATATAAATTAAAACAAAAAAAAATTCTA	AGATCGGAAGAGCGTCGTGTAGGGAAAGAGTGTGTGACTGGAGTTCAGACGTGTGCTCTTCCGATCT	CACATAACATATATATATAACATATACATA	chr3:58010133-58010162	chr3:58010003-58010032	100	+	0.3	44.6	44.9	0	0	0	0	6.66667	16.6667	1	chr3:58010003-58010162	1
chr3:64214329	CpG5159850	CAATACTAAATATAAAACCCCTCAANNNNNNNNNAGATCGGAAGAGCGTCGTGTAGGGAAAGAGTGTGTGACTGGAGTTCAGACGTGTGCTCTTCCGATCTCTAAAAAAAAAAACTTCCCAAAAATC	CAATACTAAATATAAAACCCCTCAA	AGATCGGAAGAGCGTCGTGTAGGGAAAGAGTGTGTGACTGGAGTTCAGACGTGTGCTCTTCCGATCT	CTAAAAAAAAAAACTTCCCAAAAATC	chr3:64214350-64214374	chr3:64214232-64214257	92	+	0.8	48	47.2	0	0	0	0	28	23.0769	1	chr3:64214232-64214374	1
chr3:127628842	CpG5641849	CCCATCAATCCCATCTACCACAACTANNNNNNNNNAGATCGGAAGAGCGTCGTGTAGGGAAAGAGTGTGTGACTGGAGTTCAGACGTGTGCTCTTCCGATCTAAATCCAATTCTTTACTCTCAAATTCT	CCCATCAATCCCATCTACCACAACTA	AGATCGGAAGAGCGTCGTGTAGGGAAAGAGTGTGTGACTGGAGTTCAGACGTGTGCTCTTCCGATCT	AAATCCAATTCTTTACTCTCAAATTCT	chr3:127628853-127628878	chr3:127628731-127628757	95	+	6	50	56	0	0	0	0	46.1538	25.9259	1	chr3:127628731-127628878	1
chr3:128180297	CpG5649027	TATAATTTCCTAACCATAATAACCTAACNNNNNNNNNAGATCGGAAGAGCGTCGTGTAGGGAAAGAGTGTGTGACTGGAGTTCAGACGTGTGCTCTTCCGATCTCTCAAAACACATAAAATTATTTTTATCTCA	TATAATTTCCTAACCATAATAACCTAAC	AGATCGGAAGAGCGTCGTGTAGGGAAAGAGTGTGTGACTGGAGTTCAGACGTGTGCTCTTCCGATCT	CTCAAAACACATAAAATTATTTTTATCTCA	chr3:128180306-128180333	chr3:128180178-128180207	98	+	1.5	49.2	47.7	0	0	0	0	25	20	1	chr3:128180178-128180333	1
chr3:128496722	CpG5653578	AAACAAATAACCCTCTACTAAAAACANNNNNNNNNAGATCGGAAGAGCGTCGTGTAGGGAAAGAGTGTGTGACTGGAGTTCAGACGTGTGCTCTTCCGATCTAATAAATAATATTCCTTATCTCTACCTTC	AAACAAATAACCCTCTACTAAAAACA	AGATCGGAAGAGCGTCGTGTAGGGAAAGAGTGTGTGACTGGAGTTCAGACGTGTGCTCTTCCGATCT	AATAAATAATATTCCTTATCTCTACCTTC	chr3:128496786-128496811	chr3:128496666-128496694	91	+	1.8	47.8	49.6	0	0	13	0	26.9231	24.1379	1	chr3:128496666-128496811	1
chr3:128608044	CpG5655257	AATCCTCTACCCAAAACCTACAAATANNNNNNNNNAGATCGGAAGAGCGTCGTGTAGGGAAAGAGTGTGTGACTGGAGTTCAGACGTGTGCTCTTCCGATCTTAATACCAAAAAATAACCTCTAAACAA	AATCCTCTACCCAAAACCTACAAATA	AGATCGGAAGAGCGTCGTGTAGGGAAAGAGTGTGTGACTGGAGTTCAGACGTGTGCTCTTCCGATCT	TAATACCAAAAAATAACCTCTAAACAA	chr3:128608057-128608082	chr3:128607930-128607956	100	+	3.8	48.2	52	0	0	16	0	34.6154	22.2222	1	chr3:128607930-128608082	1
chr3:142169384	CpG5777466	CTCCAATATCCTCCAAATAATATCTAANNNNNNNNNAGATCGGAAGAGCGTCGTGTAGGGAAAGAGTGTGTGACTGGAGTTCAGACGTGTGCTCTTCCGATCTCTAAACCTCAAAACCTCAACTTTTA	CTCCAATATCCTCCAAATAATATCTAA	AGATCGGAAGAGCGTCGTGTAGGGAAAGAGTGTGTGACTGGAGTTCAGACGTGTGCTCTTCCGATCT	CTAAACCTCAAAACCTCAACTTTTA	chr3:142169395-142169421	chr3:142169272-142169296	98	+	1.3	50	48.7	0	0	0	0	29.6296	32	1	chr3:142169272-142169421	1
chr3:147407500	CpG5811950	AATAAAAATAAATATATTTTTTACCCTAACNNNNNNNNNAGATCGGAAGAGCGTCGTGTAGGGAAAGAGTGTGTGACTGGAGTTCAGACGTGTGCTCTTCCGATCTCTAACTTCATTTAACTTCTTTACAACTAA	AATAAAAATAAATATATTTTTTACCCTAAC	AGATCGGAAGAGCGTCGTGTAGGGAAAGAGTGTGTGACTGGAGTTCAGACGTGTGCTCTTCCGATCT	CTAACTTCATTTAACTTCTTTACAACTAA	chr3:147407436-147407465	chr3:147407563-147407591	97	-	3.9	49.4	45.5	0	0	0	0	13.3333	24.1379	1	chr3:147407436-147407591	1
chr3:150237059	CpG5831769	ACAAATACTAAAAAAATTATTTAAAAAAACNNNNNNNNNAGATCGGAAGAGCGTCGTGTAGGGAAAGAGTGTGTGACTGGAGTTCAGACGTGTGCTCTTCCGATCTATCTCTCTCTATTTCTTAAAATATCTTA	ACAAATACTAAAAAAATTATTTAAAAAAAC	AGATCGGAAGAGCGTCGTGTAGGGAAAGAGTGTGTGACTGGAGTTCAGACGTGTGCTCTTCCGATCT	ATCTCTCTCTATTTCTTAAAATATCTTA	chr3:150237006-150237035	chr3:150237126-150237153	90	-	0.6	46.5	45.9	0	0	0	0	10	21.4286	1	chr3:150237006-150237153	1
chr3:154324822	CpG5862023	CCAAAAATTCTTTTATTTCAATCAACNNNNNNNNNAGATCGGAAGAGCGTCGTGTAGGGAAAGAGTGTGTGACTGGAGTTCAGACGTGTGCTCTTCCGATCTACACTTTCAAAAAAATAAAAAAATTTT	CCAAAAATTCTTTTATTTCAATCAAC	AGATCGGAAGAGCGTCGTGTAGGGAAAGAGTGTGTGACTGGAGTTCAGACGTGTGCTCTTCCGATCT	ACACTTTCAAAAAAATAAAAAAATTTT	chr3:154324788-154324813	chr3:154324904-154324930	90	-	1.4	46.3	47.7	0	0	0	0	23.0769	11.1111	1	chr3:154324788-154324930	1
chr3:154324989	CpG5862027	TTAAATTACATATTTAAATAATTATCAAACNNNNNNNNNAGATCGGAAGAGCGTCGTGTAGGGAAAGAGTGTGTGACTGGAGTTCAGACGTGTGCTCTTCCGATCTATCTTCAAAATAATTTATTTACATTAC	TTAAATTACATATTTAAATAATTATCAAAC	AGATCGGAAGAGCGTCGTGTAGGGAAAGAGTGTGTGACTGGAGTTCAGACGTGTGCTCTTCCGATCT	ATCTTCAAAATAATTTATTTACATTAC	chr3:154324876-154324905	chr3:154325005-154325031	99	-	0	44.2	44.2	0	0	0	0	10	14.8148	1	chr3:154324876-154325031	1
chr3:159989358	CpG5901527	AAAAAAAACATACCCTATTTAACACNNNNNNNNNAGATCGGAAGAGCGTCGTGTAGGGAAAGAGTGTGTGACTGGAGTTCAGACGTGTGCTCTTCCGATCTATCTACCTTCTATTTATAACTAAAAAACC	AAAAAAAACATACCCTATTTAACAC	AGATCGGAAGAGCGTCGTGTAGGGAAAGAGTGTGTGACTGGAGTTCAGACGTGTGCTCTTCCGATCT	ATCTACCTTCTATTTATAACTAAAAAACC	chr3:159989327-159989351	chr3:159989445-159989473	93	-	1.4	48.6	47.2	0	0	0	0	24	24.1379	1	chr3:159989327-159989473	1
chr3:172447727	CpG5984486	CAAAAACCAAAACCACAAACAAACCNNNNNNNNNAGATCGGAAGAGCGTCGTGTAGGGAAAGAGTGTGTGACTGGAGTTCAGACGTGTGCTCTTCCGATCTTAATATAAATATCCAACATCTTCTTCTTC	CAAAAACCAAAACCACAAACAAACC	AGATCGGAAGAGCGTCGTGTAGGGAAAGAGTGTGTGACTGGAGTTCAGACGTGTGCTCTTCCGATCT	TAATATAAATATCCAACATCTTCTTCTTC	chr3:172447630-172447654	chr3:172447747-172447775	92	-	5	48.5	53.5	0	0	13	0	36	24.1379	1	chr3:172447630-172447775	1
chr3:187669862	CpG6121005	TTTTCTTAAATACCAAATAAAAACTCACNNNNNNNNNAGATCGGAAGAGCGTCGTGTAGGGAAAGAGTGTGTGACTGGAGTTCAGACGTGTGCTCTTCCGATCTCTAAAAAATAACAACTTCAAAAATCTAC	TTTTCTTAAATACCAAATAAAAACTCAC	AGATCGGAAGAGCGTCGTGTAGGGAAAGAGTGTGTGACTGGAGTTCAGACGTGTGCTCTTCCGATCT	CTAAAAAATAACAACTTCAAAAATCTAC	chr3:187669905-187669932	chr3:187669785-187669812	92	+	0.9	47.7	48.6	0	0	0	0	21.4286	21.4286	1	chr3:187669785-187669932	1
chr3:187670078	CpG6121011	ACAACAACCAAAAACTTCTACAAAANNNNNNNNNAGATCGGAAGAGCGTCGTGTAGGGAAAGAGTGTGTGACTGGAGTTCAGACGTGTGCTCTTCCGATCTCTCTTTAAAAAAACTAAACATCCCT	ACAACAACCAAAAACTTCTACAAAA	AGATCGGAAGAGCGTCGTGTAGGGAAAGAGTGTGTGACTGGAGTTCAGACGTGTGCTCTTCCGATCT	CTCTTTAAAAAAACTAAACATCCCT	chr3:187670166-187670190	chr3:187670050-187670074	91	+	2.5	48.3	50.8	0	0	0	0	28	28	1	chr3:187670050-187670190	1
chr4:908286	CpG6259050	AAAAAAAAACCTAAACAAAATACTCTCNNNNNNNNNAGATCGGAAGAGCGTCGTGTAGGGAAAGAGTGTGTGACTGGAGTTCAGACGTGTGCTCTTCCGATCTCAAACAAACTACAACTCCAAAAAAAAA	AAAAAAAAACCTAAACAAAATACTCTC	AGATCGGAAGAGCGTCGTGTAGGGAAAGAGTGTGTGACTGGAGTTCAGACGTGTGCTCTTCCGATCT	CAAACAAACTACAACTCCAAAAAAAAA	chr4:908373-908399	chr4:908256-908282	90	+	2.7	51.2	48.5	0	0	0	0	22.2222	25.9259	1	chr4:908256-908399	1
chr4:52545537	CpG6759382	TACCAAAAATTCAACATTTAATTCAAATANNNNNNNNNAGATCGGAAGAGCGTCGTGTAGGGAAAGAGTGTGTGACTGGAGTTCAGACGTGTGCTCTTCCGATCTCACTAAATACTAACCAAATCTAAAACAATA	TACCAAAAATTCAACATTTAATTCAAATA	AGATCGGAAGAGCGTCGTGTAGGGAAAGAGTGTGTGACTGGAGTTCAGACGTGTGCTCTTCCGATCT	CACTAAATACTAACCAAATCTAAAACAATA	chr4:52545430-52545458	chr4:52545554-52545583	95	-	1	49.6	48.6	0	0	0	0	17.2414	23.3333	1	chr4:52545430-52545583	1
chr4:121377301	CpG7219198	TATTATTATTCTTACTTCCCCACCTCTCNNNNNNNNNAGATCGGAAGAGCGTCGTGTAGGGAAAGAGTGTGTGACTGGAGTTCAGACGTGTGCTCTTCCGATCTCAAACAAAACAATAAAAATCACCAAAA	TATTATTATTCTTACTTCCCCACCTCTC	AGATCGGAAGAGCGTCGTGTAGGGAAAGAGTGTGTGACTGGAGTTCAGACGTGTGCTCTTCCGATCT	CAAACAAAACAATAAAAATCACCAAAA	chr4:121377192-121377219	chr4:121377310-121377336	90	-	2.2	49.9	52.1	0	0	0	0	35.7143	22.2222	1	chr4:121377192-121377336	1
chr4:123340665	CpG7233103	TACTTCTTAAAATAAAACATTTCCCTTNNNNNNNNNAGATCGGAAGAGCGTCGTGTAGGGAAAGAGTGTGTGACTGGAGTTCAGACGTGTGCTCTTCCGATCTAAAAAAAAAAAACTCTCTAACCCAT	TACTTCTTAAAATAAAACATTTCCCTT	AGATCGGAAGAGCGTCGTGTAGGGAAAGAGTGTGTGACTGGAGTTCAGACGTGTGCTCTTCCGATCT	AAAAAAAAAAAACTCTCTAACCCAT	chr4:123340552-123340578	chr4:123340670-123340694	91	-	0.3	48.6	48.3	0	0	15	0	22.2222	24	1	chr4:123340552-123340694	1
chr4:127624038	CpG7258936	AATACACTAACAACTTACAAAAAATTAAAANNNNNNNNNAGATCGGAAGAGCGTCGTGTAGGGAAAGAGTGTGTGACTGGAGTTCAGACGTGTGCTCTTCCGATCTCTCTTCATATAAACTATTTCTTTCTCTT	AATACACTAACAACTTACAAAAAATTAAAA	AGATCGGAAGAGCGTCGTGTAGGGAAAGAGTGTGTGACTGGAGTTCAGACGTGTGCTCTTCCGATCT	CTCTTCATATAAACTATTTCTTTCTCTT	chr4:127623986-127624015	chr4:127624110-127624137	94	-	0.8	48.2	49	0	0	0	0	16.6667	25	1	chr4:127623986-127624137	1
chr4:153152763	CpG7437080	TAAAAAACTCATTCAACTACTCTACTCNNNNNNNNNAGATCGGAAGAGCGTCGTGTAGGGAAAGAGTGTGTGACTGGAGTTCAGACGTGTGCTCTTCCGATCTTTTCCAATTAACCTAACATACATTTCA	TAAAAAACTCATTCAACTACTCTACTC	AGATCGGAAGAGCGTCGTGTAGGGAAAGAGTGTGTGACTGGAGTTCAGACGTGTGCTCTTCCGATCT	TTTCCAATTAACCTAACATACATTTCA	chr4:153152676-153152702	chr4:153152793-153152819	90	-	0.3	50.1	49.8	0	0	13	0	29.6296	25.9259	1	chr4:153152676-153152819	1
chr4:154740777	CpG7450383	TTAAAAAAAACCTAAACTTTCCTAATCAANNNNNNNNNAGATCGGAAGAGCGTCGTGTAGGGAAAGAGTGTGTGACTGGAGTTCAGACGTGTGCTCTTCCGATCTCTAAATAACTAAAAAAACCTCTAATTTCC	TTAAAAAAAACCTAAACTTTCCTAATCAA	AGATCGGAAGAGCGTCGTGTAGGGAAAGAGTGTGTGACTGGAGTTCAGACGTGTGCTCTTCCGATCT	CTAAATAACTAAAAAAACCTCTAATTTCC	chr4:154740743-154740771	chr4:154740868-154740896	96	-	1.1	48.7	49.8	0	0	0	0	20.6897	24.1379	1	chr4:154740743-154740896	1
chr4:157220784	CpG7466781	TATTCAACACCCTCCCATACACTCACACNNNNNNNNNAGATCGGAAGAGCGTCGTGTAGGGAAAGAGTGTGTGACTGGAGTTCAGACGTGTGCTCTTCCGATCTCTATTTCCCAAATCCTACTAATAACTA	TATTCAACACCCTCCCATACACTCACAC	AGATCGGAAGAGCGTCGTGTAGGGAAAGAGTGTGTGACTGGAGTTCAGACGTGTGCTCTTCCGATCT	CTATTTCCCAAATCCTACTAATAACTA	chr4:157220733-157220760	chr4:157220857-157220883	96	-	9.6	48.6	58.2	0	0	0	0	46.4286	29.6296	1	chr4:157220733-157220883	1
chr4:188285405	CpG7721447	CATACCACCCAAAATAACTTTAAATANNNNNNNNNAGATCGGAAGAGCGTCGTGTAGGGAAAGAGTGTGTGACTGGAGTTCAGACGTGTGCTCTTCCGATCTCAATCACAAAACTAAAAAAACACCTAAA	CATACCACCCAAAATAACTTTAAATA	AGATCGGAAGAGCGTCGTGTAGGGAAAGAGTGTGTGACTGGAGTTCAGACGTGTGCTCTTCCGATCT	CAATCACAAAACTAAAAAAACACCTAAA	chr4:188285406-188285431	chr4:188285279-188285306	99	+	2.5	50.9	48.4	0	0	0	0	26.9231	25	1	chr4:188285279-188285431	1
chr5:400617	CpG7753509	CAATCTAATATTAAATCCATATAACACNNNNNNNNNAGATCGGAAGAGCGTCGTGTAGGGAAAGAGTGTGTGACTGGAGTTCAGACGTGTGCTCTTCCGATCTACAAAACTTTTATAAAATTAAAAAAACAAA	CAATCTAATATTAAATCCATATAACAC	AGATCGGAAGAGCGTCGTGTAGGGAAAGAGTGTGTGACTGGAGTTCAGACGTGTGCTCTTCCGATCT	ACAAAACTTTTATAAAATTAAAAAAACAAA	chr5:400690-400716	chr5:400567-400596	93	+	1.9	47.3	45.4	0	0	13	0	22.2222	10	1	chr5:400567-400716	1
chr5:1518018	CpG7785029	ATCAAACTTTACAAATACTTCCTCTCNNNNNNNNNAGATCGGAAGAGCGTCGTGTAGGGAAAGAGTGTGTGACTGGAGTTCAGACGTGTGCTCTTCCGATCTAAAACCCAAAATCAAAAATAAATAAACT	ATCAAACTTTACAAATACTTCCTCTC	AGATCGGAAGAGCGTCGTGTAGGGAAAGAGTGTGTGACTGGAGTTCAGACGTGTGCTCTTCCGATCT	AAAACCCAAAATCAAAAATAAATAAACT	chr5:1517989-1518014	chr5:1518113-1518140	98	-	1	48.8	49.8	0	0	0	0	30.7692	17.8571	1	chr5:1517989-1518140	1
chr5:12794198	CpG7904146	AAAACTCTACTCAAAAAACTTAAATAANNNNNNNNNAGATCGGAAGAGCGTCGTGTAGGGAAAGAGTGTGTGACTGGAGTTCAGACGTGTGCTCTTCCGATCTCTACTCTCCTAAAAAAACAAAACTC	AAAACTCTACTCAAAAAACTTAAATAA	AGATCGGAAGAGCGTCGTGTAGGGAAAGAGTGTGTGACTGGAGTTCAGACGTGTGCTCTTCCGATCT	CTACTCTCCTAAAAAAACAAAACTC	chr5:12794265-12794291	chr5:12794145-12794169	95	+	1.8	48.8	47	0	0	0	0	18.5185	32	1	chr5:12794145-12794291	1
chr5:30662809	CpG8029787	CTTAATCTTAAAACTCTTTACAAATCTANNNNNNNNNAGATCGGAAGAGCGTCGTGTAGGGAAAGAGTGTGTGACTGGAGTTCAGACGTGTGCTCTTCCGATCTCAAAAAAAACCAATATAACTTACATTTCT	CTTAATCTTAAAACTCTTTACAAATCTA	AGATCGGAAGAGCGTCGTGTAGGGAAAGAGTGTGTGACTGGAGTTCAGACGTGTGCTCTTCCGATCT	CAAAAAAAACCAATATAACTTACATTTCT	chr5:30662737-30662764	chr5:30662862-30662890	97	-	2.1	49.2	47.1	0	0	0	0	21.4286	20.6897	1	chr5:30662737-30662890	1
chr5:37717666	CpG8091234	AACTATAAATACTTAAAAAAAATACAATCNNNNNNNNNAGATCGGAAGAGCGTCGTGTAGGGAAAGAGTGTGTGACTGGAGTTCAGACGTGTGCTCTTCCGATCTAACTAAAAAACAAACTAAACTACCA	AACTATAAATACTTAAAAAAAATACAATC	AGATCGGAAGAGCGTCGTGTAGGGAAAGAGTGTGTGACTGGAGTTCAGACGTGTGCTCTTCCGATCT	AACTAAAAAACAAACTAAACTACCA	chr5:37717568-37717596	chr5:37717694-37717718	97	-	2.7	47.9	45.2	0	0	0	0	13.7931	24	1	chr5:37717568-37717718	1
chr5:39476022	CpG8105864	TAAAAAATAACTATACATACACCACTCNNNNNNNNNAGATCGGAAGAGCGTCGTGTAGGGAAAGAGTGTGTGACTGGAGTTCAGACGTGTGCTCTTCCGATCTAAATTAACAAACTAATAACTACTTCCTA	TAAAAAATAACTATACATACACCACTC	AGATCGGAAGAGCGTCGTGTAGGGAAAGAGTGTGTGACTGGAGTTCAGACGTGTGCTCTTCCGATCT	AAATTAACAAACTAATAACTACTTCCTA	chr5:39476104-39476130	chr5:39475985-39476012	91	+	0.3	47.7	48	0	0	0	0	25.9259	21.4286	1	chr5:39475985-39476130	1
chr5:56176242	CpG8256802	ACCAATATTAACATACAAAATACTTATAACNNNNNNNNNAGATCGGAAGAGCGTCGTGTAGGGAAAGAGTGTGTGACTGGAGTTCAGACGTGTGCTCTTCCGATCTATCAATTTCATAAATCACACATATTTAA	ACCAATATTAACATACAAAATACTTATAAC	AGATCGGAAGAGCGTCGTGTAGGGAAAGAGTGTGTGACTGGAGTTCAGACGTGTGCTCTTCCGATCT	ATCAATTTCATAAATCACACATATTTAA	chr5:56176181-56176210	chr5:56176307-56176334	96	-	0.5	47.5	48	0	0	0	0	20	17.8571	1	chr5:56176181-56176334	1
chr5:57477236	CpG8268411	AAAAAAAAAAAAAAAAAAAAAACTTTCACNNNNNNNNNAGATCGGAAGAGCGTCGTGTAGGGAAAGAGTGTGTGACTGGAGTTCAGACGTGTGCTCTTCCGATCTCTAATTAATCAAAAAATCATCAACCT	AAAAAAAAAAAAAAAAAAAAAACTTTCAC	AGATCGGAAGAGCGTCGTGTAGGGAAAGAGTGTGTGACTGGAGTTCAGACGTGTGCTCTTCCGATCT	CTAATTAATCAAAAAATCATCAACCT	chr5:57477123-57477151	chr5:57477249-57477274	97	-	0.6	47.3	47.9	0	0	0	0	10.3448	23.0769	1	chr5:57477123-57477274	1
chr5:64165389	CpG8312012	ACTAAAATACACCTAACACTACTCTTANNNNNNNNNAGATCGGAAGAGCGTCGTGTAGGGAAAGAGTGTGTGACTGGAGTTCAGACGTGTGCTCTTCCGATCTCCCATACCTAAAACTTTTAAACTAACAA	ACTAAAATACACCTAACACTACTCTTA	AGATCGGAAGAGCGTCGTGTAGGGAAAGAGTGTGTGACTGGAGTTCAGACGTGTGCTCTTCCGATCT	CCCATACCTAAAACTTTTAAACTAACAA	chr5:64165310-64165336	chr5:64165431-64165458	94	-	1.1	50.9	49.8	0	0	13	0	29.6296	28.5714	1	chr5:64165310-64165458	1
chr5:64165405	CpG8312013	ACTAAAATACACCTAACACTACTCTTANNNNNNNNNAGATCGGAAGAGCGTCGTGTAGGGAAAGAGTGTGTGACTGGAGTTCAGACGTGTGCTCTTCCGATCTCCCATACCTAAAACTTTTAAACTAACAA	ACTAAAATACACCTAACACTACTCTTA	AGATCGGAAGAGCGTCGTGTAGGGAAAGAGTGTGTGACTGGAGTTCAGACGTGTGCTCTTCCGATCT	CCCATACCTAAAACTTTTAAACTAACAA	chr5:64165310-64165336	chr5:64165431-64165458	94	-	1.1	50.9	49.8	0	0	13	0	29.6296	28.5714	1	chr5:64165310-64165458	1
chr5:64165478	CpG8312016	AACCACAAAAATAATTTCTATAACTCTNNNNNNNNNAGATCGGAAGAGCGTCGTGTAGGGAAAGAGTGTGTGACTGGAGTTCAGACGTGTGCTCTTCCGATCTAAAATCCTAAACATAAAAATAAATAAAT	AACCACAAAAATAATTTCTATAACTCT	AGATCGGAAGAGCGTCGTGTAGGGAAAGAGTGTGTGACTGGAGTTCAGACGTGTGCTCTTCCGATCT	AAAATCCTAAACATAAAAATAAATAAAT	chr5:64165560-64165586	chr5:64165442-64165469	90	+	3.8	44.4	48.2	0	0	0	0	22.2222	10.7143	1	chr5:64165442-64165586	1
chr5:93612511	CpG8539951	TTAAAATTCTAACCAAAAAAAAAAAAANNNNNNNNNAGATCGGAAGAGCGTCGTGTAGGGAAAGAGTGTGTGACTGGAGTTCAGACGTGTGCTCTTCCGATCTCTCTCCACCCACAAACTACATATTCTTTA	TTAAAATTCTAACCAAAAAAAAAAAAA	AGATCGGAAGAGCGTCGTGTAGGGAAAGAGTGTGTGACTGGAGTTCAGACGTGTGCTCTTCCGATCT	CTCTCCACCCACAAACTACATATTCTTTA	chr5:93612599-93612625	chr5:93612471-93612499	99	+	9.1	54.9	45.8	0	0	0	0	11.1111	37.931	1	chr5:93612471-93612625	1
chr5:94788762	CpG8547589	TAAAATCCTAAAAACAAATATTTAAAAAANNNNNNNNNAGATCGGAAGAGCGTCGTGTAGGGAAAGAGTGTGTGACTGGAGTTCAGACGTGTGCTCTTCCGATCTACAAAATCATTTAAAAAAAACAATCAA	TAAAATCCTAAAAACAAATATTTAAAAAA	AGATCGGAAGAGCGTCGTGTAGGGAAAGAGTGTGTGACTGGAGTTCAGACGTGTGCTCTTCCGATCT	ACAAAATCATTTAAAAAAAACAATCAA	chr5:94788846-94788874	chr5:94788729-94788755	90	+	1.9	47.5	45.6	0	0	13	0	10.3448	14.8148	1	chr5:94788729-94788874	1
chr5:95835104	CpG8555294	ACAATTCAAATCCTCTCACCAAAAANNNNNNNNNAGATCGGAAGAGCGTCGTGTAGGGAAAGAGTGTGTGACTGGAGTTCAGACGTGTGCTCTTCCGATCTAAACCTAAAACAAAACTATAAAAAACC	ACAATTCAAATCCTCTCACCAAAAA	AGATCGGAAGAGCGTCGTGTAGGGAAAGAGTGTGTGACTGGAGTTCAGACGTGTGCTCTTCCGATCT	AAACCTAAAACAAAACTATAAAAAACC	chr5:95835185-95835209	chr5:95835067-95835093	91	+	3.4	48.5	51.9	0	0	13	0	32	22.2222	1	chr5:95835067-95835209	1
chr5:95835995	CpG8555310	AAAATAAAAAAACATTAAATCAAAATAAANNNNNNNNNAGATCGGAAGAGCGTCGTGTAGGGAAAGAGTGTGTGACTGGAGTTCAGACGTGTGCTCTTCCGATCTCTAACCACAATACAAACCCAAAAAAAC	AAAATAAAAAAACATTAAATCAAAATAAA	AGATCGGAAGAGCGTCGTGTAGGGAAAGAGTGTGTGACTGGAGTTCAGACGTGTGCTCTTCCGATCT	CTAACCACAATACAAACCCAAAAAAAC	chr5:95836068-95836096	chr5:95835943-95835969	98	+	7.7	52.7	45	0	0	0	0	6.89655	33.3333	1	chr5:95835943-95836096	1
chr5:120463689	CpG8712387	AATTAAAATACCTCTTTCAAAAACACTANNNNNNNNNAGATCGGAAGAGCGTCGTGTAGGGAAAGAGTGTGTGACTGGAGTTCAGACGTGTGCTCTTCCGATCTCAATTAAAAAAAAAAAAAAAAATTAAACCA	AATTAAAATACCTCTTTCAAAAACACTA	AGATCGGAAGAGCGTCGTGTAGGGAAAGAGTGTGTGACTGGAGTTCAGACGTGTGCTCTTCCGATCT	CAATTAAAAAAAAAAAAAAAAATTAAACCA	chr5:120463714-120463741	chr5:120463584-120463613	100	+	1.6	47.4	49	0	0	0	0	21.4286	10	1	chr5:120463584-120463741	1
chr5:120466327	CpG8712521	AAAAACAACATTTTTAAAATTAAATTTCAANNNNNNNNNAGATCGGAAGAGCGTCGTGTAGGGAAAGAGTGTGTGACTGGAGTTCAGACGTGTGCTCTTCCGATCTCTCACCAACTATTAAACACAATTCTA	AAAAACAACATTTTTAAAATTAAATTTCAA	AGATCGGAAGAGCGTCGTGTAGGGAAAGAGTGTGTGACTGGAGTTCAGACGTGTGCTCTTCCGATCT	CTCACCAACTATTAAACACAATTCTA	chr5:120466204-120466233	chr5:120466329-120466354	95	-	2.2	49.9	47.7	0	0	0	0	10	30.7692	1	chr5:120466204-120466354	1
chr5:127517306	CpG8762000	ATTTCTAAAAAATATAAACAAAACCAAATCNNNNNNNNNAGATCGGAAGAGCGTCGTGTAGGGAAAGAGTGTGTGACTGGAGTTCAGACGTGTGCTCTTCCGATCTAACTAACTAATCTTATCCCTTAAAC	ATTTCTAAAAAATATAAACAAAACCAAATC	AGATCGGAAGAGCGTCGTGTAGGGAAAGAGTGTGTGACTGGAGTTCAGACGTGTGCTCTTCCGATCT	AACTAACTAATCTTATCCCTTAAAC	chr5:127517404-127517433	chr5:127517280-127517304	99	+	1.6	46.7	48.3	0	0	0	0	16.6667	28	1	chr5:127517280-127517433	1
chr5:137502644	CpG8850297	TCTATAACCAAACCAAAACAAAAATCNNNNNNNNNAGATCGGAAGAGCGTCGTGTAGGGAAAGAGTGTGTGACTGGAGTTCAGACGTGTGCTCTTCCGATCTCAATCCTATACTAAAATCCTCCAAA	TCTATAACCAAACCAAAACAAAAATC	AGATCGGAAGAGCGTCGTGTAGGGAAAGAGTGTGTGACTGGAGTTCAGACGTGTGCTCTTCCGATCT	CAATCCTATACTAAAATCCTCCAAA	chr5:137502650-137502675	chr5:137502535-137502559	90	+	0.8	48.7	49.5	0	0	0	0	26.9231	32	1	chr5:137502535-137502675	1
chr5:139633732	CpG8876633	ACTCCAAATTACATACAAAAAAAAATCTANNNNNNNNNAGATCGGAAGAGCGTCGTGTAGGGAAAGAGTGTGTGACTGGAGTTCAGACGTGTGCTCTTCCGATCTAAAACCTACTAAAAATATCAAACTACC	ACTCCAAATTACATACAAAAAAAAATCTA	AGATCGGAAGAGCGTCGTGTAGGGAAAGAGTGTGTGACTGGAGTTCAGACGTGTGCTCTTCCGATCT	AAAACCTACTAAAAATATCAAACTACC	chr5:139633804-139633832	chr5:139633685-139633711	92	+	1.1	48.6	49.7	0	0	0	0	20.6897	25.9259	1	chr5:139633685-139633832	1
chr5:139637285	CpG8876650	CTAATAATACAACATACAATCACACTANNNNNNNNNAGATCGGAAGAGCGTCGTGTAGGGAAAGAGTGTGTGACTGGAGTTCAGACGTGTGCTCTTCCGATCTCAATTTATAAAAAAAAACACCACCATA	CTAATAATACAACATACAATCACACTA	AGATCGGAAGAGCGTCGTGTAGGGAAAGAGTGTGTGACTGGAGTTCAGACGTGTGCTCTTCCGATCT	CAATTTATAAAAAAAAACACCACCATA	chr5:139637185-139637211	chr5:139637311-139637337	99	-	0.7	48.6	47.9	0	0	0	0	25.9259	22.2222	1	chr5:139637185-139637337	1
chr5:139849707	CpG8880974	CCACCAAATCCTACCCATTCCCTTCTCNNNNNNNNNAGATCGGAAGAGCGTCGTGTAGGGAAAGAGTGTGTGACTGGAGTTCAGACGTGTGCTCTTCCGATCTCAAACTACACAACTAAACATCTCACTA	CCACCAAATCCTACCCATTCCCTTCTC	AGATCGGAAGAGCGTCGTGTAGGGAAAGAGTGTGTGACTGGAGTTCAGACGTGTGCTCTTCCGATCT	CAAACTACACAACTAAACATCTCACTA	chr5:139849752-139849778	chr5:139849634-139849660	91	+	6.9	51.8	58.7	0	0	0	0	51.8519	33.3333	1	chr5:139849634-139849778	1
chr5:139903466	CpG8881521	TTTATCTCCATTTAATCCTCATAACAATCNNNNNNNNNAGATCGGAAGAGCGTCGTGTAGGGAAAGAGTGTGTGACTGGAGTTCAGACGTGTGCTCTTCCGATCTAACTTACACTAAAACCCAATTAAAAAAAC	TTTATCTCCATTTAATCCTCATAACAATC	AGATCGGAAGAGCGTCGTGTAGGGAAAGAGTGTGTGACTGGAGTTCAGACGTGTGCTCTTCCGATCT	AACTTACACTAAAACCCAATTAAAAAAAC	chr5:139903350-139903378	chr5:139903477-139903505	98	-	0.4	51	50.6	0	0	0	0	27.5862	24.1379	1	chr5:139903350-139903505	1
chr5:139903515	CpG8881522	TAAAACCAAACTTACACTAAAACCCANNNNNNNNNAGATCGGAAGAGCGTCGTGTAGGGAAAGAGTGTGTGACTGGAGTTCAGACGTGTGCTCTTCCGATCTACCTAAAAAAACAAAACCATAATTTAC	TAAAACCAAACTTACACTAAAACCCA	AGATCGGAAGAGCGTCGTGTAGGGAAAGAGTGTGTGACTGGAGTTCAGACGTGTGCTCTTCCGATCT	ACCTAAAAAAACAAAACCATAATTTAC	chr5:139903488-139903513	chr5:139903614-139903640	100	-	3.1	48.5	51.6	0	0	13	0	30.7692	22.2222	1	chr5:139903488-139903640	1
chr5:141040234	CpG8895740	ATCAACCTTAAATATATAACTACACCNNNNNNNNNAGATCGGAAGAGCGTCGTGTAGGGAAAGAGTGTGTGACTGGAGTTCAGACGTGTGCTCTTCCGATCTCTCTTCCTCCCTTCTCTACCCCTAAAAAAT	ATCAACCTTAAATATATAACTACACC	AGATCGGAAGAGCGTCGTGTAGGGAAAGAGTGTGTGACTGGAGTTCAGACGTGTGCTCTTCCGATCT	CTCTTCCTCCCTTCTCTACCCCTAAAAAAT	chr5:141040182-141040207	chr5:141040298-141040327	90	-	10.4	57.5	47.1	0	0	13	0	26.9231	43.3333	1	chr5:141040182-141040327	1
chr5:141373969	CpG8901320	TTCTAAAAAAAACAAAAATAATACAAATCTNNNNNNNNNAGATCGGAAGAGCGTCGTGTAGGGAAAGAGTGTGTGACTGGAGTTCAGACGTGTGCTCTTCCGATCTAAACTCAAATTACATCCTCCAACAA	TTCTAAAAAAAACAAAAATAATACAAATCT	AGATCGGAAGAGCGTCGTGTAGGGAAAGAGTGTGTGACTGGAGTTCAGACGTGTGCTCTTCCGATCT	AAACTCAAATTACATCCTCCAACAA	chr5:141374008-141374037	chr5:141373884-141373908	99	+	3.7	51.4	47.7	0	0	0	0	13.3333	32	1	chr5:141373884-141374037	1
chr5:141681718	CpG8906571	AAAAACACAAATACAACTCAAAATCTANNNNNNNNNAGATCGGAAGAGCGTCGTGTAGGGAAAGAGTGTGTGACTGGAGTTCAGACGTGTGCTCTTCCGATCTAAAACAAAAAAAAACCAACAATAATACTA	AAAAACACAAATACAACTCAAAATCTA	AGATCGGAAGAGCGTCGTGTAGGGAAAGAGTGTGTGACTGGAGTTCAGACGTGTGCTCTTCCGATCT	AAAACAAAAAAAAACCAACAATAATACTA	chr5:141681660-141681686	chr5:141681785-141681813	98	-	0.2	49.2	49.4	0	0	0	0	22.2222	17.2414	1	chr5:141681660-141681813	1
chr5:142356412	CpG8915673	CCCACAAAAAACTTAAATTCTCAAAAATAANNNNNNNNNAGATCGGAAGAGCGTCGTGTAGGGAAAGAGTGTGTGACTGGAGTTCAGACGTGTGCTCTTCCGATCTCTACTCAACTAACCTCCTAAAATTT	CCCACAAAAAACTTAAATTCTCAAAAATAA	AGATCGGAAGAGCGTCGTGTAGGGAAAGAGTGTGTGACTGGAGTTCAGACGTGTGCTCTTCCGATCT	CTACTCAACTAACCTCCTAAAATTT	chr5:142356350-142356379	chr5:142356473-142356497	93	-	2.6	48.9	51.5	0	0	0	0	23.3333	32	1	chr5:142356350-142356497	1
chr5:147508882	CpG8953592	CCCAAAAATTTCAAAAACAAAACTANNNNNNNNNAGATCGGAAGAGCGTCGTGTAGGGAAAGAGTGTGTGACTGGAGTTCAGACGTGTGCTCTTCCGATCTCAATCTTATACCAAACTATATACACAAA	CCCAAAAATTTCAAAAACAAAACTA	AGATCGGAAGAGCGTCGTGTAGGGAAAGAGTGTGTGACTGGAGTTCAGACGTGTGCTCTTCCGATCT	CAATCTTATACCAAACTATATACACAAA	chr5:147508942-147508966	chr5:147508822-147508849	92	+	0	48.5	48.5	0	0	0	0	24	25	1	chr5:147508822-147508966	1
chr5:150654843	CpG8983999	TCATCATCTTTCCTTAAATACCTAAANNNNNNNNNAGATCGGAAGAGCGTCGTGTAGGGAAAGAGTGTGTGACTGGAGTTCAGACGTGTGCTCTTCCGATCTCTCAACCTCCCAAAATACTAAAATT	TCATCATCTTTCCTTAAATACCTAAA	AGATCGGAAGAGCGTCGTGTAGGGAAAGAGTGTGTGACTGGAGTTCAGACGTGTGCTCTTCCGATCT	CTCAACCTCCCAAAATACTAAAATT	chr5:150654744-150654769	chr5:150654869-150654893	99	-	1.3	49.8	48.5	0	0	0	0	26.9231	32	1	chr5:150654744-150654893	1
chr5:159185124	CpG9053889	CTCAATAAAAACAACCAAACCTAAANNNNNNNNNAGATCGGAAGAGCGTCGTGTAGGGAAAGAGTGTGTGACTGGAGTTCAGACGTGTGCTCTTCCGATCTCTCAAAATTAATATCATCCCTAAAC	CTCAATAAAAACAACCAAACCTAAA	AGATCGGAAGAGCGTCGTGTAGGGAAAGAGTGTGTGACTGGAGTTCAGACGTGTGCTCTTCCGATCT	CTCAAAATTAATATCATCCCTAAAC	chr5:159185204-159185228	chr5:159185089-159185113	90	+	2.6	46.5	49.1	0	0	0	0	28	28	1	chr5:159185089-159185228	1
chr5:166712982	CpG9106759	AACTCAAAATACTCTCATTTCAATANNNNNNNNNAGATCGGAAGAGCGTCGTGTAGGGAAAGAGTGTGTGACTGGAGTTCAGACGTGTGCTCTTCCGATCTCACTAAATATTCAAATCTATAACCCTTC	AACTCAAAATACTCTCATTTCAATA	AGATCGGAAGAGCGTCGTGTAGGGAAAGAGTGTGTGACTGGAGTTCAGACGTGTGCTCTTCCGATCT	CACTAAATATTCAAATCTATAACCCTTC	chr5:166713050-166713074	chr5:166712928-166712955	94	+	1.9	49	47.1	0	0	0	0	24	28.5714	1	chr5:166712928-166713074	1
chr5:166992950	CpG9109705	CCCCACTCCTACTTACATTTCTTAAANNNNNNNNNAGATCGGAAGAGCGTCGTGTAGGGAAAGAGTGTGTGACTGGAGTTCAGACGTGTGCTCTTCCGATCTCTCAACTAAATACTTTTTATAAAATTTCAA	CCCCACTCCTACTTACATTTCTTAAA	AGATCGGAAGAGCGTCGTGTAGGGAAAGAGTGTGTGACTGGAGTTCAGACGTGTGCTCTTCCGATCT	CTCAACTAAATACTTTTTATAAAATTTCAA	chr5:166993032-166993057	chr5:166992908-166992937	94	+	5.1	47.5	52.6	0	0	0	0	38.4615	16.6667	1	chr5:166992908-166993057	1
chr5:170232741	CpG9139629	CCTATTCTATCACCTACTTAATTATATAAANNNNNNNNNAGATCGGAAGAGCGTCGTGTAGGGAAAGAGTGTGTGACTGGAGTTCAGACGTGTGCTCTTCCGATCTCTAACATTCCTTACCCCCAATATACC	CCTATTCTATCACCTACTTAATTATATAAA	AGATCGGAAGAGCGTCGTGTAGGGAAAGAGTGTGTGACTGGAGTTCAGACGTGTGCTCTTCCGATCT	CTAACATTCCTTACCCCCAATATACC	chr5:170232670-170232699	chr5:170232791-170232816	91	-	5.2	52.8	47.6	0	0	0	0	23.3333	42.3077	1	chr5:170232670-170232816	1
chr5:180388975	CpG9292384	AATAACATAAAAAATTCTAACTATTCTCTANNNNNNNNNAGATCGGAAGAGCGTCGTGTAGGGAAAGAGTGTGTGACTGGAGTTCAGACGTGTGCTCTTCCGATCTCACAACCACTTTATAATTCCTAACAAAAA	AATAACATAAAAAATTCTAACTATTCTCTA	AGATCGGAAGAGCGTCGTGTAGGGAAAGAGTGTGTGACTGGAGTTCAGACGTGTGCTCTTCCGATCT	CACAACCACTTTATAATTCCTAACAAAAA	chr5:180388875-180388904	chr5:180389003-180389031	98	-	4.9	51.9	47	0	0	0	0	16.6667	27.5862	1	chr5:180388875-180389031	1
chr6:10510556	CpG9434262	AATCAAATAAAAAATAAAATACTATAATAANNNNNNNNNAGATCGGAAGAGCGTCGTGTAGGGAAAGAGTGTGTGACTGGAGTTCAGACGTGTGCTCTTCCGATCTCCCTTAACTAACTAATAAAACTAAAA	AATCAAATAAAAAATAAAATACTATAATAA	AGATCGGAAGAGCGTCGTGTAGGGAAAGAGTGTGTGACTGGAGTTCAGACGTGTGCTCTTCCGATCT	CCCTTAACTAACTAATAAAACTAAAA	chr6:10510567-10510596	chr6:10510447-10510472	94	+	2.6	45.9	43.3	0	0	13	0	6.66667	23.0769	1	chr6:10510447-10510596	1
chr6:28266827	CpG9616153	CTATTTTTACATAAATAAAATAAACATCNNNNNNNNNAGATCGGAAGAGCGTCGTGTAGGGAAAGAGTGTGTGACTGGAGTTCAGACGTGTGCTCTTCCGATCTTTATTTTTACCATTATATTTAATAAATTTC	CTATTTTTACATAAATAAAATAAACATC	AGATCGGAAGAGCGTCGTGTAGGGAAAGAGTGTGTGACTGGAGTTCAGACGTGTGCTCTTCCGATCT	TTATTTTTACCATTATATTTAATAAATTTC	chr6:28266911-28266938	chr6:28266789-28266818	92	+	0.2	44.1	43.9	0	0	0	0	14.2857	10	1	chr6:28266789-28266938	1
chr6:28863611	CpG9623932	ACATAATAAACATAATTTTACAAACAAAACNNNNNNNNNAGATCGGAAGAGCGTCGTGTAGGGAAAGAGTGTGTGACTGGAGTTCAGACGTGTGCTCTTCCGATCTAAAAATACATCAATATTAAAAACAAAAC	ACATAATAAACATAATTTTACAAACAAAAC	AGATCGGAAGAGCGTCGTGTAGGGAAAGAGTGTGTGACTGGAGTTCAGACGTGTGCTCTTCCGATCT	AAAAATACATCAATATTAAAAACAAAAC	chr6:28863620-28863649	chr6:28863495-28863522	97	+	2.1	46.3	48.4	0	0	13	0	16.6667	14.2857	1	chr6:28863495-28863649	1
chr6:29624604	CpG9631045	CCAACAAAAAAAATAAATCACTAAACNNNNNNNNNAGATCGGAAGAGCGTCGTGTAGGGAAAGAGTGTGTGACTGGAGTTCAGACGTGTGCTCTTCCGATCTCTCTCAAATTATCTAATTTCTTAAAAATTC	CCAACAAAAAAAATAAATCACTAAAC	AGATCGGAAGAGCGTCGTGTAGGGAAAGAGTGTGTGACTGGAGTTCAGACGTGTGCTCTTCCGATCT	CTCTCAAATTATCTAATTTCTTAAAAATTC	chr6:29624576-29624601	chr6:29624701-29624730	99	-	0.2	47.8	47.6	0	0	0	0	23.0769	20	1	chr6:29624576-29624730	1
chr6:30164449	CpG9637966	CAAAATTATAAAAATTCCCCATCTANNNNNNNNNAGATCGGAAGAGCGTCGTGTAGGGAAAGAGTGTGTGACTGGAGTTCAGACGTGTGCTCTTCCGATCTCAAACTAAAAATAAAATTTATAAAACCCTA	CAAAATTATAAAAATTCCCCATCTA	AGATCGGAAGAGCGTCGTGTAGGGAAAGAGTGTGTGACTGGAGTTCAGACGTGTGCTCTTCCGATCT	CAAACTAAAAATAAAATTTATAAAACCCTA	chr6:30164528-30164552	chr6:30164408-30164437	90	+	1.3	47.5	46.2	0	0	0	0	24	16.6667	1	chr6:30164408-30164552	1
chr6:30327689	CpG9639848	AACTATATACACAATAAAACACCAAAANNNNNNNNNAGATCGGAAGAGCGTCGTGTAGGGAAAGAGTGTGTGACTGGAGTTCAGACGTGTGCTCTTCCGATCTCTATCAACAATAAAAAAAAAATTCAATCAA	AACTATATACACAATAAAACACCAAAA	AGATCGGAAGAGCGTCGTGTAGGGAAAGAGTGTGTGACTGGAGTTCAGACGTGTGCTCTTCCGATCT	CTATCAACAATAAAAAAAAAATTCAATCAA	chr6:30327656-30327682	chr6:30327782-30327811	99	-	0.3	48.8	48.5	0	0	0	0	22.2222	16.6667	1	chr6:30327656-30327811	1
chr6:32152426	CpG9670768	AATCTAAAAAATTCCCAAAATTTAATAAACNNNNNNNNNAGATCGGAAGAGCGTCGTGTAGGGAAAGAGTGTGTGACTGGAGTTCAGACGTGTGCTCTTCCGATCTCTCTTAACTCCCTACAAAATACCAAAA	AATCTAAAAAATTCCCAAAATTTAATAAAC	AGATCGGAAGAGCGTCGTGTAGGGAAAGAGTGTGTGACTGGAGTTCAGACGTGTGCTCTTCCGATCT	CTCTTAACTCCCTACAAAATACCAAAA	chr6:32152429-32152458	chr6:32152308-32152334	94	+	3.4	51.7	48.3	0	0	0	0	16.6667	33.3333	1	chr6:32152308-32152458	1
chr6:33076235	CpG9680549	CTATAAAATAACTTACTACCCTACTAACNNNNNNNNNAGATCGGAAGAGCGTCGTGTAGGGAAAGAGTGTGTGACTGGAGTTCAGACGTGTGCTCTTCCGATCTCTAACTCAAAAAACAATTCCTAAAAAA	CTATAAAATAACTTACTACCCTACTAAC	AGATCGGAAGAGCGTCGTGTAGGGAAAGAGTGTGTGACTGGAGTTCAGACGTGTGCTCTTCCGATCT	CTAACTCAAAAAACAATTCCTAAAAAA	chr6:33076294-33076321	chr6:33076171-33076197	96	+	0.8	48.5	47.7	0	0	0	0	28.5714	22.2222	1	chr6:33076171-33076321	1
chr6:35523041	CpG9719365	TAAAAATACCAAACATATTACAAAACTTAANNNNNNNNNAGATCGGAAGAGCGTCGTGTAGGGAAAGAGTGTGTGACTGGAGTTCAGACGTGTGCTCTTCCGATCTAAACCAACCCAAACTTAAAATAAAA	TAAAAATACCAAACATATTACAAAACTTAA	AGATCGGAAGAGCGTCGTGTAGGGAAAGAGTGTGTGACTGGAGTTCAGACGTGTGCTCTTCCGATCT	AAACCAACCCAAACTTAAAATAAAA	chr6:35523059-35523088	chr6:35522938-35522962	96	+	0.4	48.8	48.4	0	0	14	0	16.6667	24	1	chr6:35522938-35523088	1
chr6:45473696	CpG9836227	AAATTCAAAAAATAAACCTCTATTAAAACNNNNNNNNNAGATCGGAAGAGCGTCGTGTAGGGAAAGAGTGTGTGACTGGAGTTCAGACGTGTGCTCTTCCGATCTATCTCTTTAAAAATATCAACAAACATATAT	AAATTCAAAAAATAAACCTCTATTAAAAC	AGATCGGAAGAGCGTCGTGTAGGGAAAGAGTGTGTGACTGGAGTTCAGACGTGTGCTCTTCCGATCT	ATCTCTTTAAAAATATCAACAAACATATAT	chr6:45473724-45473752	chr6:45473604-45473633	90	+	0	47.7	47.7	0	0	0	0	17.2414	16.6667	1	chr6:45473604-45473752	1
chr6:63571941	CpG9966810	ATACCAAAATAAACCACTAACAAAAATANNNNNNNNNAGATCGGAAGAGCGTCGTGTAGGGAAAGAGTGTGTGACTGGAGTTCAGACGTGTGCTCTTCCGATCTCAAAAACAAAAATTCATCTTAACCAA	ATACCAAAATAAACCACTAACAAAAATA	AGATCGGAAGAGCGTCGTGTAGGGAAAGAGTGTGTGACTGGAGTTCAGACGTGTGCTCTTCCGATCT	CAAAAACAAAAATTCATCTTAACCAA	chr6:63571990-63572017	chr6:63571871-63571896	93	+	0.3	48.8	49.1	0	0	13	0	21.4286	23.0769	1	chr6:63571871-63572017	1
chr6:106003735	CpG10237441	CCTTCTTCCTAAATAATCAAAAAAAACNNNNNNNNNAGATCGGAAGAGCGTCGTGTAGGGAAAGAGTGTGTGACTGGAGTTCAGACGTGTGCTCTTCCGATCTATCTAAACCTAAAATAAAAATCTATACT	CCTTCTTCCTAAATAATCAAAAAAAAC	AGATCGGAAGAGCGTCGTGTAGGGAAAGAGTGTGTGACTGGAGTTCAGACGTGTGCTCTTCCGATCT	ATCTAAACCTAAAATAAAAATCTATACT	chr6:106003656-106003682	chr6:106003777-106003804	94	-	2.9	45.8	48.7	0	0	0	0	25.9259	17.8571	1	chr6:106003656-106003804	1
chr6:116190654	CpG10323373	ATAATCTCTAAATTCTTAACAACTAAACTANNNNNNNNNAGATCGGAAGAGCGTCGTGTAGGGAAAGAGTGTGTGACTGGAGTTCAGACGTGTGCTCTTCCGATCTCAATAATTATAAAAATAAACACCCCATAC	ATAATCTCTAAATTCTTAACAACTAAACTA	AGATCGGAAGAGCGTCGTGTAGGGAAAGAGTGTGTGACTGGAGTTCAGACGTGTGCTCTTCCGATCT	CAATAATTATAAAAATAAACACCCCATAC	chr6:116190708-116190737	chr6:116190585-116190613	94	+	0.6	48.8	48.2	0	0	0	0	20	24.1379	1	chr6:116190585-116190737	1
chr6:122995979	CpG10368514	TAAAAAAACTAAAAAACATAATTACCCCNNNNNNNNNAGATCGGAAGAGCGTCGTGTAGGGAAAGAGTGTGTGACTGGAGTTCAGACGTGTGCTCTTCCGATCTCATCAAAATTACCTCCTACAAAAAC	TAAAAAAACTAAAAAACATAATTACCCC	AGATCGGAAGAGCGTCGTGTAGGGAAAGAGTGTGTGACTGGAGTTCAGACGTGTGCTCTTCCGATCT	CATCAAAATTACCTCCTACAAAAAC	chr6:122995992-122996019	chr6:122995875-122995899	92	+	0.8	49.3	48.5	0	0	13	0	21.4286	32	1	chr6:122995875-122996019	1
chr6:125363364	CpG10383070	TCCTACAAACATTCTTACTACTTTCNNNNNNNNNAGATCGGAAGAGCGTCGTGTAGGGAAAGAGTGTGTGACTGGAGTTCAGACGTGTGCTCTTCCGATCTAAAACCAACTAAATTATCTTTATCTTTCC	TCCTACAAACATTCTTACTACTTTC	AGATCGGAAGAGCGTCGTGTAGGGAAAGAGTGTGTGACTGGAGTTCAGACGTGTGCTCTTCCGATCT	AAAACCAACTAAATTATCTTTATCTTTCC	chr6:125363373-125363397	chr6:125363251-125363279	93	+	0.9	49.8	48.9	0	0	16	0	32	24.1379	1	chr6:125363251-125363397	1
chr6:132932117	CpG10435127	ATAATTAAAAACCTTAAACCACACAAAANNNNNNNNNAGATCGGAAGAGCGTCGTGTAGGGAAAGAGTGTGTGACTGGAGTTCAGACGTGTGCTCTTCCGATCTCTATCAAACAACATCAAAACTACAT	ATAATTAAAAACCTTAAACCACACAAAA	AGATCGGAAGAGCGTCGTGTAGGGAAAGAGTGTGTGACTGGAGTTCAGACGTGTGCTCTTCCGATCT	CTATCAAACAACATCAAAACTACAT	chr6:132932072-132932099	chr6:132932193-132932217	93	-	1.4	48.5	49.9	0	0	0	0	21.4286	28	1	chr6:132932072-132932217	1
chr6:146542742	CpG10539853	AAACCATATATCTAATAAAAAATTAATATCNNNNNNNNNAGATCGGAAGAGCGTCGTGTAGGGAAAGAGTGTGTGACTGGAGTTCAGACGTGTGCTCTTCCGATCTAACAACCAAAACAAACCTAAATAAAT	AAACCATATATCTAATAAAAAATTAATATC	AGATCGGAAGAGCGTCGTGTAGGGAAAGAGTGTGTGACTGGAGTTCAGACGTGTGCTCTTCCGATCT	AACAACCAAAACAAACCTAAATAAAT	chr6:146542801-146542830	chr6:146542684-146542709	91	+	4.5	49.3	44.8	0	0	0	0	13.3333	23.0769	1	chr6:146542684-146542830	1
chr6:149332078	CpG10563706	AAAAATCTCTTATCATCCTTAAATTCTCNNNNNNNNNAGATCGGAAGAGCGTCGTGTAGGGAAAGAGTGTGTGACTGGAGTTCAGACGTGTGCTCTTCCGATCTAACATTTCAAAATTAACACATCCAAA	AAAAATCTCTTATCATCCTTAAATTCTC	AGATCGGAAGAGCGTCGTGTAGGGAAAGAGTGTGTGACTGGAGTTCAGACGTGTGCTCTTCCGATCT	AACATTTCAAAATTAACACATCCAAA	chr6:149332047-149332074	chr6:149332168-149332193	93	-	0.7	49.6	48.9	0	0	0	0	25	23.0769	1	chr6:149332047-149332193	1
chr6:161838035	CpG10701964	TCAAATATTTCTTAATCATTCCCTTCAANNNNNNNNNAGATCGGAAGAGCGTCGTGTAGGGAAAGAGTGTGTGACTGGAGTTCAGACGTGTGCTCTTCCGATCTCTAAACTACTAAATCATAAAAAAAACAAAA	TCAAATATTTCTTAATCATTCCCTTCAA	AGATCGGAAGAGCGTCGTGTAGGGAAAGAGTGTGTGACTGGAGTTCAGACGTGTGCTCTTCCGATCT	CTAAACTACTAAATCATAAAAAAAACAAAA	chr6:161838055-161838082	chr6:161837927-161837956	98	+	2.3	47.9	50.2	0	0	0	0	25	16.6667	1	chr6:161837927-161838082	1
chr7:1972079	CpG10883858	CATCCAAACACAAACCTATCCTAACNNNNNNNNNAGATCGGAAGAGCGTCGTGTAGGGAAAGAGTGTGTGACTGGAGTTCAGACGTGTGCTCTTCCGATCTAAACAACTAACATAAATACAATCCAAAAA	CATCCAAACACAAACCTATCCTAAC	AGATCGGAAGAGCGTCGTGTAGGGAAAGAGTGTGTGACTGGAGTTCAGACGTGTGCTCTTCCGATCT	AAACAACTAACATAAATACAATCCAAAAA	chr7:1972164-1972188	chr7:1972044-1972072	91	+	2.2	50.1	52.3	0	0	13	0	40	20.6897	1	chr7:1972044-1972188	1
chr7:2362705	CpG10895280	AAATAAATTCAAACTTAACCACAAAAANNNNNNNNNAGATCGGAAGAGCGTCGTGTAGGGAAAGAGTGTGTGACTGGAGTTCAGACGTGTGCTCTTCCGATCTCTCTCACTCAAATATATTTTCCTAAAATAC	AAATAAATTCAAACTTAACCACAAAAA	AGATCGGAAGAGCGTCGTGTAGGGAAAGAGTGTGTGACTGGAGTTCAGACGTGTGCTCTTCCGATCT	CTCTCACTCAAATATATTTTCCTAAAATAC	chr7:2362762-2362788	chr7:2362633-2362662	99	+	1.4	49.8	48.4	0	0	0	0	18.5185	26.6667	1	chr7:2362633-2362788	1
chr7:2508628	CpG10898941	ACTATATAATCACCTCTATCTAAACCNNNNNNNNNAGATCGGAAGAGCGTCGTGTAGGGAAAGAGTGTGTGACTGGAGTTCAGACGTGTGCTCTTCCGATCTACATACATCCTACCAAAAAATCTAC	ACTATATAATCACCTCTATCTAAACC	AGATCGGAAGAGCGTCGTGTAGGGAAAGAGTGTGTGACTGGAGTTCAGACGTGTGCTCTTCCGATCT	ACATACATCCTACCAAAAAATCTAC	chr7:2508716-2508741	chr7:2508594-2508618	97	+	1.6	49.2	47.6	0	0	13	0	30.7692	32	1	chr7:2508594-2508741	1
chr7:2571610	CpG10901006	TAAAAACCCTTCCTACTTAAAAAAAAAANNNNNNNNNAGATCGGAAGAGCGTCGTGTAGGGAAAGAGTGTGTGACTGGAGTTCAGACGTGTGCTCTTCCGATCTAAAAATAACCTCCTAAAAATCCCTC	TAAAAACCCTTCCTACTTAAAAAAAAAA	AGATCGGAAGAGCGTCGTGTAGGGAAAGAGTGTGTGACTGGAGTTCAGACGTGTGCTCTTCCGATCT	AAAAATAACCTCCTAAAAATCCCTC	chr7:2571671-2571698	chr7:2571550-2571574	96	+	0	49.5	49.5	0	0	13	0	21.4286	32	1	chr7:2571550-2571698	1
chr7:2607780	CpG10902254	TTAACACCTCCTATAAAAAAAAAATAAATANNNNNNNNNAGATCGGAAGAGCGTCGTGTAGGGAAAGAGTGTGTGACTGGAGTTCAGACGTGTGCTCTTCCGATCTCAATCCCTTCATATTTAAAATAAAAAAC	TTAACACCTCCTATAAAAAAAAAATAAATA	AGATCGGAAGAGCGTCGTGTAGGGAAAGAGTGTGTGACTGGAGTTCAGACGTGTGCTCTTCCGATCT	CAATCCCTTCATATTTAAAATAAAAAAC	chr7:2607826-2607855	chr7:2607701-2607728	97	+	0.2	47.7	47.9	0	0	0	0	16.6667	21.4286	1	chr7:2607701-2607855	1
chr7:4739208	CpG10936294	AAAATCTCTTATAATAAAACCTACATAAAANNNNNNNNNAGATCGGAAGAGCGTCGTGTAGGGAAAGAGTGTGTGACTGGAGTTCAGACGTGTGCTCTTCCGATCTCTCTTATTTAAAATTATAAAAAAAAATT	AAAATCTCTTATAATAAAACCTACATAAAA	AGATCGGAAGAGCGTCGTGTAGGGAAAGAGTGTGTGACTGGAGTTCAGACGTGTGCTCTTCCGATCT	CTCTTATTTAAAATTATAAAAAAAAATT	chr7:4739175-4739204	chr7:4739301-4739328	96	-	5	42.4	47.4	0	0	0	0	16.6667	7.14286	1	chr7:4739175-4739328	1
chr7:6640454	CpG10979511	TATCCTATAAACTCATTACTCACTATCNNNNNNNNNAGATCGGAAGAGCGTCGTGTAGGGAAAGAGTGTGTGACTGGAGTTCAGACGTGTGCTCTTCCGATCTAAAACCTCAAAAAACCTTTAATCAT	TATCCTATAAACTCATTACTCACTATC	AGATCGGAAGAGCGTCGTGTAGGGAAAGAGTGTGTGACTGGAGTTCAGACGTGTGCTCTTCCGATCT	AAAACCTCAAAAAACCTTTAATCAT	chr7:6640480-6640506	chr7:6640355-6640379	100	+	0.5	48.6	48.1	0	0	0	0	29.6296	24	1	chr7:6640355-6640506	1
chr7:21170106	CpG11082082	ACTATAATTTAAAAAAAAAACCTTTAAAACNNNNNNNNNAGATCGGAAGAGCGTCGTGTAGGGAAAGAGTGTGTGACTGGAGTTCAGACGTGTGCTCTTCCGATCTCTATCCACAAATCAATTTTATTACAAA	ACTATAATTTAAAAAAAAAACCTTTAAAAC	AGATCGGAAGAGCGTCGTGTAGGGAAAGAGTGTGTGACTGGAGTTCAGACGTGTGCTCTTCCGATCT	CTATCCACAAATCAATTTTATTACAAA	chr7:21170167-21170196	chr7:21170050-21170076	90	+	0.8	47.8	47	0	0	0	0	13.3333	22.2222	1	chr7:21170050-21170196	1
chr7:27131375	CpG11138268	CAAAAAACAAAATATAAAAAAAAAAAATNNNNNNNNNAGATCGGAAGAGCGTCGTGTAGGGAAAGAGTGTGTGACTGGAGTTCAGACGTGTGCTCTTCCGATCTTCCATCCAATTATAATAAAATAACCT	CAAAAAACAAAATATAAAAAAAAAAAAT	AGATCGGAAGAGCGTCGTGTAGGGAAAGAGTGTGTGACTGGAGTTCAGACGTGTGCTCTTCCGATCT	TCCATCCAATTATAATAAAATAACCT	chr7:27131346-27131373	chr7:27131469-27131494	95	-	2.2	46.8	44.6	0	0	13	0	7.14286	23.0769	1	chr7:27131346-27131494	1
chr7:27192531	CpG11140687	TCTAAACCTCTAATCTAAAAAATTAACNNNNNNNNNAGATCGGAAGAGCGTCGTGTAGGGAAAGAGTGTGTGACTGGAGTTCAGACGTGTGCTCTTCCGATCTTAACACCCAAAATAATACCCAAAAACT	TCTAAACCTCTAATCTAAAAAATTAAC	AGATCGGAAGAGCGTCGTGTAGGGAAAGAGTGTGTGACTGGAGTTCAGACGTGTGCTCTTCCGATCT	TAACACCCAAAATAATACCCAAAAACT	chr7:27192451-27192477	chr7:27192568-27192594	90	-	5.4	52	46.6	0	0	13	0	22.2222	29.6296	1	chr7:27192451-27192594	1
chr7:32299483	CpG11188466	TAACAATTACCTTCCTAACAAAAACNNNNNNNNNAGATCGGAAGAGCGTCGTGTAGGGAAAGAGTGTGTGACTGGAGTTCAGACGTGTGCTCTTCCGATCTCTATCACATTAAACAAACCCAAATT	TAACAATTACCTTCCTAACAAAAAC	AGATCGGAAGAGCGTCGTGTAGGGAAAGAGTGTGTGACTGGAGTTCAGACGTGTGCTCTTCCGATCT	CTATCACATTAAACAAACCCAAATT	chr7:32299409-32299433	chr7:32299525-32299549	91	-	0.5	48.9	48.4	0	0	0	0	28	28	1	chr7:32299409-32299549	1
chr7:37083945	CpG11229192	TTAACCAACACAAAATTCAATCTCTANNNNNNNNNAGATCGGAAGAGCGTCGTGTAGGGAAAGAGTGTGTGACTGGAGTTCAGACGTGTGCTCTTCCGATCTAAAACACACAACTATATAACTTCCT	TTAACCAACACAAAATTCAATCTCTA	AGATCGGAAGAGCGTCGTGTAGGGAAAGAGTGTGTGACTGGAGTTCAGACGTGTGCTCTTCCGATCT	AAAACACACAACTATATAACTTCCT	chr7:37083915-37083940	chr7:37084031-37084055	90	-	1.2	48.7	49.9	0	0	0	0	26.9231	28	1	chr7:37083915-37084055	1
chr7:39625015	CpG11249450	ATTACCAAAAACAAAAAAACATAAACTANNNNNNNNNAGATCGGAAGAGCGTCGTGTAGGGAAAGAGTGTGTGACTGGAGTTCAGACGTGTGCTCTTCCGATCTCAATCATAAATAAAACATAACTCCTAC	ATTACCAAAAACAAAAAAACATAAACTA	AGATCGGAAGAGCGTCGTGTAGGGAAAGAGTGTGTGACTGGAGTTCAGACGTGTGCTCTTCCGATCT	CAATCATAAATAAAACATAACTCCTAC	chr7:39624915-39624942	chr7:39625041-39625067	98	-	1	47.6	48.6	0	0	0	0	17.8571	25.9259	1	chr7:39624915-39625067	1
chr7:40640855	CpG11258919	TAAAAATATTTTCAAAACTTTAAAACTANNNNNNNNNAGATCGGAAGAGCGTCGTGTAGGGAAAGAGTGTGTGACTGGAGTTCAGACGTGTGCTCTTCCGATCTAAATCCTTTACCAAATAAAACAAACTA	TAAAAATATTTTCAAAACTTTAAAACTA	AGATCGGAAGAGCGTCGTGTAGGGAAAGAGTGTGTGACTGGAGTTCAGACGTGTGCTCTTCCGATCT	AAATCCTTTACCAAATAAAACAAACTA	chr7:40640929-40640956	chr7:40640812-40640838	90	+	3.9	48.8	44.9	0	0	0	0	10.7143	22.2222	1	chr7:40640812-40640956	1
chr7:66075442	CpG11522344	CATACCATTTCACCTTATATATCTTATAAANNNNNNNNNAGATCGGAAGAGCGTCGTGTAGGGAAAGAGTGTGTGACTGGAGTTCAGACGTGTGCTCTTCCGATCTCTAACACAAACTTCATTTCTAATAATCC	CATACCATTTCACCTTATATATCTTATAAA	AGATCGGAAGAGCGTCGTGTAGGGAAAGAGTGTGTGACTGGAGTTCAGACGTGTGCTCTTCCGATCT	CTAACACAAACTTCATTTCTAATAATCC	chr7:66075445-66075474	chr7:66075323-66075350	94	+	1.4	49.9	48.5	0	0	0	0	23.3333	28.5714	1	chr7:66075323-66075474	1
chr7:70094545	CpG11568261	TCATAAAATACTACTACAACTCTTANNNNNNNNNAGATCGGAAGAGCGTCGTGTAGGGAAAGAGTGTGTGACTGGAGTTCAGACGTGTGCTCTTCCGATCTCAAAACATACTTATTTAATTTAAAAATTAA	TCATAAAATACTACTACAACTCTTA	AGATCGGAAGAGCGTCGTGTAGGGAAAGAGTGTGTGACTGGAGTTCAGACGTGTGCTCTTCCGATCT	CAAAACATACTTATTTAATTTAAAAATTAA	chr7:70094572-70094596	chr7:70094452-70094481	90	+	0.3	45.1	45.4	0	0	0	0	24	10	1	chr7:70094452-70094596	1
chr7:76302291	CpG11665587	ACAACAAATCAAAATCTTATCTCTCNNNNNNNNNAGATCGGAAGAGCGTCGTGTAGGGAAAGAGTGTGTGACTGGAGTTCAGACGTGTGCTCTTCCGATCTAAAATAACAAAAACAAAATTAAAACCAC	ACAACAAATCAAAATCTTATCTCTC	AGATCGGAAGAGCGTCGTGTAGGGAAAGAGTGTGTGACTGGAGTTCAGACGTGTGCTCTTCCGATCT	AAAATAACAAAAACAAAATTAAAACCAC	chr7:76302170-76302194	chr7:76302293-76302320	98	-	0.4	48.7	48.3	0	0	0	0	28	17.8571	1	chr7:76302170-76302320	1
chr7:87221041	CpG11740689	ACAAATCAAATAAATATCTAACACTATCNNNNNNNNNAGATCGGAAGAGCGTCGTGTAGGGAAAGAGTGTGTGACTGGAGTTCAGACGTGTGCTCTTCCGATCTTATCCACCTCCAATTATCTATACCC	ACAAATCAAATAAATATCTAACACTATC	AGATCGGAAGAGCGTCGTGTAGGGAAAGAGTGTGTGACTGGAGTTCAGACGTGTGCTCTTCCGATCT	TATCCACCTCCAATTATCTATACCC	chr7:87220956-87220983	chr7:87221074-87221098	90	-	3.7	50.9	47.2	0	0	15	0	21.4286	40	1	chr7:87220956-87221098	1
chr7:90212378	CpG11757909	AAATTAATACAAAACATTTCATAAAAAATCNNNNNNNNNAGATCGGAAGAGCGTCGTGTAGGGAAAGAGTGTGTGACTGGAGTTCAGACGTGTGCTCTTCCGATCTAAATCCTAAAATTAAACCCAAAAAAAAA	AAATTAATACAAAACATTTCATAAAAAATC	AGATCGGAAGAGCGTCGTGTAGGGAAAGAGTGTGTGACTGGAGTTCAGACGTGTGCTCTTCCGATCT	AAATCCTAAAATTAAACCCAAAAAAAAA	chr7:90212406-90212435	chr7:90212285-90212312	93	+	1.7	48.9	47.2	0	0	0	0	13.3333	17.8571	1	chr7:90212285-90212435	1
chr7:93921469	CpG11784053	AAACTAATTACACCAACCTATATATATANNNNNNNNNAGATCGGAAGAGCGTCGTGTAGGGAAAGAGTGTGTGACTGGAGTTCAGACGTGTGCTCTTCCGATCTCACAAATAAACAAAACACTAATAAA	AAACTAATTACACCAACCTATATATATA	AGATCGGAAGAGCGTCGTGTAGGGAAAGAGTGTGTGACTGGAGTTCAGACGTGTGCTCTTCCGATCT	CACAAATAAACAAAACACTAATAAA	chr7:93921478-93921505	chr7:93921363-93921387	90	+	0.7	45.8	46.5	0	0	0	0	21.4286	20	1	chr7:93921363-93921505	1
chr7:98360872	CpG11820782	AAAAAACCAAAACTATACACTACTAACNNNNNNNNNAGATCGGAAGAGCGTCGTGTAGGGAAAGAGTGTGTGACTGGAGTTCAGACGTGTGCTCTTCCGATCTCTCATTTACTCTTCTACCTTACTATACT	AAAAAACCAAAACTATACACTACTAAC	AGATCGGAAGAGCGTCGTGTAGGGAAAGAGTGTGTGACTGGAGTTCAGACGTGTGCTCTTCCGATCT	CTCATTTACTCTTCTACCTTACTATACT	chr7:98360751-98360777	chr7:98360875-98360902	97	-	1	50	49	0	0	0	0	25.9259	32.1429	1	chr7:98360751-98360902	1
chr7:100634049	CpG11858751	AAACTCTCAAAACCTCACTCTACTTAAAACNNNNNNNNNAGATCGGAAGAGCGTCGTGTAGGGAAAGAGTGTGTGACTGGAGTTCAGACGTGTGCTCTTCCGATCTATCTCAAACTCCTAATCTCAAATAATCTA	AAACTCTCAAAACCTCACTCTACTTAAAAC	AGATCGGAAGAGCGTCGTGTAGGGAAAGAGTGTGTGACTGGAGTTCAGACGTGTGCTCTTCCGATCT	ATCTCAAACTCCTAATCTCAAATAATCTA	chr7:100634051-100634080	chr7:100633922-100633950	100	+	3.8	50.6	54.4	0	0	0	0	33.3333	27.5862	1	chr7:100633922-100634080	1
chr7:105874773	CpG11930804	TTCTTTAACATCTAATAACCTTTTCTCNNNNNNNNNAGATCGGAAGAGCGTCGTGTAGGGAAAGAGTGTGTGACTGGAGTTCAGACGTGTGCTCTTCCGATCTAAAATAATTAAACACAAAAAACCAACC	TTCTTTAACATCTAATAACCTTTTCTC	AGATCGGAAGAGCGTCGTGTAGGGAAAGAGTGTGTGACTGGAGTTCAGACGTGTGCTCTTCCGATCT	AAAATAATTAAACACAAAAAACCAACC	chr7:105874824-105874850	chr7:105874705-105874731	92	+	1	49.4	48.4	0	0	0	0	25.9259	22.2222	1	chr7:105874705-105874850	1
chr7:122329367	CpG12036655	CAATAAAACAAACATAAACTCTTTATCAANNNNNNNNNAGATCGGAAGAGCGTCGTGTAGGGAAAGAGTGTGTGACTGGAGTTCAGACGTGTGCTCTTCCGATCTCTAAAAAACTCTTTCCATTATCAATAAAAA	CAATAAAACAAACATAAACTCTTTATCAA	AGATCGGAAGAGCGTCGTGTAGGGAAAGAGTGTGTGACTGGAGTTCAGACGTGTGCTCTTCCGATCT	CTAAAAAACTCTTTCCATTATCAATAAAAA	chr7:122329422-122329450	chr7:122329300-122329329	92	+	0.1	49.1	49	0	0	0	0	20.6897	20	1	chr7:122329300-122329450	1
chr7:122848276	CpG12039737	TCCTCAATTTCAAAAAAAAAATTCAANNNNNNNNNAGATCGGAAGAGCGTCGTGTAGGGAAAGAGTGTGTGACTGGAGTTCAGACGTGTGCTCTTCCGATCTCTAACAACCAACATAACTAAAAAAAAAAT	TCCTCAATTTCAAAAAAAAAATTCAA	AGATCGGAAGAGCGTCGTGTAGGGAAAGAGTGTGTGACTGGAGTTCAGACGTGTGCTCTTCCGATCT	CTAACAACCAACATAACTAAAAAAAAAAT	chr7:122848332-122848357	chr7:122848204-122848232	99	+	1.2	49.6	48.4	0	0	0	0	19.2308	20.6897	1	chr7:122848204-122848357	1
chr8:21918253	CpG12703222	TTAAAAAAAAACAAAAACCCAACATCTANNNNNNNNNAGATCGGAAGAGCGTCGTGTAGGGAAAGAGTGTGTGACTGGAGTTCAGACGTGTGCTCTTCCGATCTCAAAAAATTTCCATTACAATTATAACTCT	TTAAAAAAAAACAAAAACCCAACATCTA	AGATCGGAAGAGCGTCGTGTAGGGAAAGAGTGTGTGACTGGAGTTCAGACGTGTGCTCTTCCGATCT	CAAAAAATTTCCATTACAATTATAACTCT	chr8:21918334-21918361	chr8:21918206-21918234	99	+	1.7	48.8	50.5	0	0	0	0	21.4286	20.6897	1	chr8:21918206-21918361	1
chr8:22059504	CpG12705314	CAACTAAAAATATAAAAACCTCTAACTCNNNNNNNNNAGATCGGAAGAGCGTCGTGTAGGGAAAGAGTGTGTGACTGGAGTTCAGACGTGTGCTCTTCCGATCTCAATAAATACCAAAAATCCCAATTCA	CAACTAAAAATATAAAAACCTCTAACTC	AGATCGGAAGAGCGTCGTGTAGGGAAAGAGTGTGTGACTGGAGTTCAGACGTGTGCTCTTCCGATCT	CAATAAATACCAAAAATCCCAATTCA	chr8:22059414-22059441	chr8:22059532-22059557	90	-	1.3	49.4	48.1	0	0	0	0	25	26.9231	1	chr8:22059414-22059557	1
chr8:27494586	CpG12766833	AACCAAAAAATTATTCCTTTAACACNNNNNNNNNAGATCGGAAGAGCGTCGTGTAGGGAAAGAGTGTGTGACTGGAGTTCAGACGTGTGCTCTTCCGATCTATATCAACACAAACCAACAAATATTA	AACCAAAAAATTATTCCTTTAACAC	AGATCGGAAGAGCGTCGTGTAGGGAAAGAGTGTGTGACTGGAGTTCAGACGTGTGCTCTTCCGATCT	ATATCAACACAAACCAACAAATATTA	chr8:27494655-27494679	chr8:27494533-27494558	96	+	0.7	48.3	47.6	0	0	0	0	24	23.0769	15	chr8:27494533-27494679	1
chr8:73001683	CpG13169615	ATCCAAAAAAAAAACATAATCAAATAAATCNNNNNNNNNAGATCGGAAGAGCGTCGTGTAGGGAAAGAGTGTGTGACTGGAGTTCAGACGTGTGCTCTTCCGATCTCACTACAACATTTAAAATTTAACAAAAAA	ATCCAAAAAAAAAACATAATCAAATAAATC	AGATCGGAAGAGCGTCGTGTAGGGAAAGAGTGTGTGACTGGAGTTCAGACGTGTGCTCTTCCGATCT	CACTACAACATTTAAAATTTAACAAAAAA	chr8:73001685-73001714	chr8:73001562-73001590	94	+	0.3	48.5	48.8	0	0	0	0	16.6667	17.2414	1	chr8:73001562-73001714	1
chr8:90082583	CpG13283033	AAACTATAAAACTATAATAAAAAATAACTANNNNNNNNNAGATCGGAAGAGCGTCGTGTAGGGAAAGAGTGTGTGACTGGAGTTCAGACGTGTGCTCTTCCGATCTAAATCAAAAAACTCAAAAAAAAACA	AAACTATAAAACTATAATAAAAAATAACTA	AGATCGGAAGAGCGTCGTGTAGGGAAAGAGTGTGTGACTGGAGTTCAGACGTGTGCTCTTCCGATCT	AAATCAAAAAACTCAAAAAAAAACA	chr8:90082649-90082678	chr8:90082534-90082558	90	+	2.8	46.9	44.1	0	0	0	0	10	16	1	chr8:90082534-90082678	1
chr8:105322105	CpG13406841	AAAATATTTAATATAAAAACCATATCATANNNNNNNNNAGATCGGAAGAGCGTCGTGTAGGGAAAGAGTGTGTGACTGGAGTTCAGACGTGTGCTCTTCCGATCTTTTTATCCCAAAATTCAAATTTTTTT	AAAATATTTAATATAAAAACCATATCATA	AGATCGGAAGAGCGTCGTGTAGGGAAAGAGTGTGTGACTGGAGTTCAGACGTGTGCTCTTCCGATCT	TTTTATCCCAAAATTCAAATTTTTTT	chr8:105322107-105322135	chr8:105321982-105322007	99	+	2.9	46.7	43.8	0	0	15	0	10.3448	15.3846	1	chr8:105321982-105322135	1
chr8:127365972	CpG13561256	TATATACCAAATAATACAAAAAAAAAAAACNNNNNNNNNAGATCGGAAGAGCGTCGTGTAGGGAAAGAGTGTGTGACTGGAGTTCAGACGTGTGCTCTTCCGATCTATCTCTCTTACCTAAAAAATTTTCTC	TATATACCAAATAATACAAAAAAAAAAAAC	AGATCGGAAGAGCGTCGTGTAGGGAAAGAGTGTGTGACTGGAGTTCAGACGTGTGCTCTTCCGATCT	ATCTCTCTTACCTAAAAAATTTTCTC	chr8:127365916-127365945	chr8:127366040-127366065	94	-	1.4	47.9	46.5	0	0	0	0	13.3333	26.9231	1	chr8:127365916-127366065	1
chr8:140525802	CpG13674619	TAAAAAAATAACATTTCTAACAACAAAANNNNNNNNNAGATCGGAAGAGCGTCGTGTAGGGAAAGAGTGTGTGACTGGAGTTCAGACGTGTGCTCTTCCGATCTCTATCAACTCAAAATAAACTCATAAAA	TAAAAAAATAACATTTCTAACAACAAAA	AGATCGGAAGAGCGTCGTGTAGGGAAAGAGTGTGTGACTGGAGTTCAGACGTGTGCTCTTCCGATCT	CTATCAACTCAAAATAAACTCATAAAA	chr8:140525833-140525860	chr8:140525716-140525742	90	+	0.2	47.3	47.1	0	0	0	0	14.2857	22.2222	1	chr8:140525716-140525860	1
chr8:142473514	CpG13713400	ATCACCTATTCCTATACTATAAACAAATANNNNNNNNNAGATCGGAAGAGCGTCGTGTAGGGAAAGAGTGTGTGACTGGAGTTCAGACGTGTGCTCTTCCGATCTCAATCCTAACAAAAAACCTTAATCTA	ATCACCTATTCCTATACTATAAACAAATA	AGATCGGAAGAGCGTCGTGTAGGGAAAGAGTGTGTGACTGGAGTTCAGACGTGTGCTCTTCCGATCT	CAATCCTAACAAAAAACCTTAATCTA	chr8:142473523-142473551	chr8:142473400-142473425	97	+	0.1	48.4	48.5	0	0	0	0	24.1379	26.9231	1	chr8:142473400-142473551	1
chr9:5510497	CpG13832259	CTCAAAACTAATTCTAATTTAACTCACNNNNNNNNNAGATCGGAAGAGCGTCGTGTAGGGAAAGAGTGTGTGACTGGAGTTCAGACGTGTGCTCTTCCGATCTCTAATATTCCTAAACACCAACCATAA	CTCAAAACTAATTCTAATTTAACTCAC	AGATCGGAAGAGCGTCGTGTAGGGAAAGAGTGTGTGACTGGAGTTCAGACGTGTGCTCTTCCGATCT	CTAATATTCCTAAACACCAACCATAA	chr9:5510505-5510531	chr9:5510381-5510406	98	+	1.5	49.4	47.9	0	0	0	0	25.9259	30.7692	1	chr9:5510381-5510531	1
chr9:95506973	CpG14483121	AAATTCAAAAACCAACAAACCAATCNNNNNNNNNAGATCGGAAGAGCGTCGTGTAGGGAAAGAGTGTGTGACTGGAGTTCAGACGTGTGCTCTTCCGATCTCACTAAAACTACAATACAAAAAAAAAAA	AAATTCAAAAACCAACAAACCAATC	AGATCGGAAGAGCGTCGTGTAGGGAAAGAGTGTGTGACTGGAGTTCAGACGTGTGCTCTTCCGATCT	CACTAAAACTACAATACAAAAAAAAAAA	chr9:95506984-95507008	chr9:95506863-95506890	93	+	2.6	47.9	50.5	0	0	0	0	28	17.8571	1	chr9:95506863-95507008	1
chr9:114099008	CpG14652663	AATAAAAAACCCCTCTCTCTATCTCNNNNNNNNNAGATCGGAAGAGCGTCGTGTAGGGAAAGAGTGTGTGACTGGAGTTCAGACGTGTGCTCTTCCGATCTAAAAAACATCAAAATATACCATCTACC	AATAAAAAACCCCTCTCTCTATCTC	AGATCGGAAGAGCGTCGTGTAGGGAAAGAGTGTGTGACTGGAGTTCAGACGTGTGCTCTTCCGATCT	AAAAAACATCAAAATATACCATCTACC	chr9:114098910-114098934	chr9:114099030-114099056	95	-	1	49.1	50.1	0	0	0	0	36	25.9259	1	chr9:114098910-114099056	1
chr10:22318679	CpG15298685	TTCTTAAAACCTAAAATTAAAAACTATTANNNNNNNNNAGATCGGAAGAGCGTCGTGTAGGGAAAGAGTGTGTGACTGGAGTTCAGACGTGTGCTCTTCCGATCTATCATTACATCTTTCAATATAAACAA	TTCTTAAAACCTAAAATTAAAAACTATTA	AGATCGGAAGAGCGTCGTGTAGGGAAAGAGTGTGTGACTGGAGTTCAGACGTGTGCTCTTCCGATCT	ATCATTACATCTTTCAATATAAACAA	chr10:22318754-22318782	chr10:22318635-22318660	93	+	0	46	46	0	0	13	0	13.7931	19.2308	1	chr10:22318635-22318782	1
chr10:22324431	CpG15299005	AAAACAATAACCCTAAAAAATAACAANNNNNNNNNAGATCGGAAGAGCGTCGTGTAGGGAAAGAGTGTGTGACTGGAGTTCAGACGTGTGCTCTTCCGATCTCTCTACCAAAAAACTTCTTATATAACT	AAAACAATAACCCTAAAAAATAACAA	AGATCGGAAGAGCGTCGTGTAGGGAAAGAGTGTGTGACTGGAGTTCAGACGTGTGCTCTTCCGATCT	CTCTACCAAAAAACTTCTTATATAACT	chr10:22324383-22324408	chr10:22324499-22324525	90	-	0.7	47.9	47.2	0	0	0	0	19.2308	25.9259	1	chr10:22324383-22324525	1
chr10:22334284	CpG15299195	TAAAAAAACCTTTACCAAAAAAAAAATCNNNNNNNNNAGATCGGAAGAGCGTCGTGTAGGGAAAGAGTGTGTGACTGGAGTTCAGACGTGTGCTCTTCCGATCTAACTATAACTATTTCCACTCCTCTA	TAAAAAAACCTTTACCAAAAAAAAAATC	AGATCGGAAGAGCGTCGTGTAGGGAAAGAGTGTGTGACTGGAGTTCAGACGTGTGCTCTTCCGATCT	AACTATAACTATTTCCACTCCTCTA	chr10:22334251-22334278	chr10:22334376-22334400	97	-	0.1	48.5	48.4	0	0	0	0	17.8571	32	1	chr10:22334251-22334400	1
chr10:22334892	CpG15299251	TTCATATCTATAACTAAAAAAACCTANNNNNNNNNAGATCGGAAGAGCGTCGTGTAGGGAAAGAGTGTGTGACTGGAGTTCAGACGTGTGCTCTTCCGATCTTCCAATCAATACCCTTTCTCCTTAATAAA	TTCATATCTATAACTAAAAAAACCTA	AGATCGGAAGAGCGTCGTGTAGGGAAAGAGTGTGTGACTGGAGTTCAGACGTGTGCTCTTCCGATCT	TCCAATCAATACCCTTTCTCCTTAATAAA	chr10:22334984-22335009	chr10:22334862-22334890	93	+	8.2	52.9	44.7	0	0	14	0	19.2308	31.0345	1	chr10:22334862-22335009	1
chr10:29132428	CpG15364354	TTTCCTAAAAAACTAAAAATAACAAAACNNNNNNNNNAGATCGGAAGAGCGTCGTGTAGGGAAAGAGTGTGTGACTGGAGTTCAGACGTGTGCTCTTCCGATCTAAAAACTAATAAAAACTTAAAACCTATAAC	TTTCCTAAAAAACTAAAAATAACAAAAC	AGATCGGAAGAGCGTCGTGTAGGGAAAGAGTGTGTGACTGGAGTTCAGACGTGTGCTCTTCCGATCT	AAAAACTAATAAAAACTTAAAACCTATAAC	chr10:29132513-29132540	chr10:29132388-29132417	95	+	0.1	47.5	47.6	0	0	13	0	17.8571	16.6667	1	chr10:29132388-29132540	1
chr10:30028004	CpG15374474	CATTAAATCCAAAATATTCAAACCCNNNNNNNNNAGATCGGAAGAGCGTCGTGTAGGGAAAGAGTGTGTGACTGGAGTTCAGACGTGTGCTCTTCCGATCTACATTCTAACTCTTAACCAAAACAC	CATTAAATCCAAAATATTCAAACCC	AGATCGGAAGAGCGTCGTGTAGGGAAAGAGTGTGTGACTGGAGTTCAGACGTGTGCTCTTCCGATCT	ACATTCTAACTCTTAACCAAAACAC	chr10:30027973-30027997	chr10:30028095-30028119	97	-	2.2	50.1	47.9	0	0	13	0	28	32	1	chr10:30027973-30028119	1
chr10:30435157	CpG15379257	TTAAAAAAACAAAATTAAAAACTACTCTTANNNNNNNNNAGATCGGAAGAGCGTCGTGTAGGGAAAGAGTGTGTGACTGGAGTTCAGACGTGTGCTCTTCCGATCTCAAAACTCTAAAATTTTTCTAACTCTA	TTAAAAAAACAAAATTAAAAACTACTCTTA	AGATCGGAAGAGCGTCGTGTAGGGAAAGAGTGTGTGACTGGAGTTCAGACGTGTGCTCTTCCGATCT	CAAAACTCTAAAATTTTTCTAACTCTA	chr10:30435177-30435206	chr10:30435051-30435077	99	+	0.3	47.2	47.5	0	0	0	0	13.3333	22.2222	1	chr10:30435051-30435206	1
chr10:30435265	CpG15379258	TCCCAAAAATAAAATAAACAAACATNNNNNNNNNAGATCGGAAGAGCGTCGTGTAGGGAAAGAGTGTGTGACTGGAGTTCAGACGTGTGCTCTTCCGATCTCAACTAAAAATAAATTACACTCTCCTTA	TCCCAAAAATAAAATAAACAAACAT	AGATCGGAAGAGCGTCGTGTAGGGAAAGAGTGTGTGACTGGAGTTCAGACGTGTGCTCTTCCGATCT	CAACTAAAAATAAATTACACTCTCCTTA	chr10:30435158-30435182	chr10:30435273-30435300	90	-	1.8	48.8	47	0	0	13	0	20	25	1	chr10:30435158-30435300	1
chr10:32056936	CpG15395108	CCTAAAAAAATAAAATATAAAAAAACAANNNNNNNNNAGATCGGAAGAGCGTCGTGTAGGGAAAGAGTGTGTGACTGGAGTTCAGACGTGTGCTCTTCCGATCTCTATATTCCTAAAAAAAAATATTACTTTCA	CCTAAAAAAATAAAATATAAAAAAACAA	AGATCGGAAGAGCGTCGTGTAGGGAAAGAGTGTGTGACTGGAGTTCAGACGTGTGCTCTTCCGATCT	CTATATTCCTAAAAAAAAATATTACTTTCA	chr10:32056980-32057007	chr10:32056857-32056886	93	+	2.3	46.7	44.4	0	0	0	0	10.7143	16.6667	1	chr10:32056857-32057007	1
chr10:32056938	CpG15395109	CCTAAAAAAATAAAATATAAAAAAACAANNNNNNNNNAGATCGGAAGAGCGTCGTGTAGGGAAAGAGTGTGTGACTGGAGTTCAGACGTGTGCTCTTCCGATCTCTATATTCCTAAAAAAAAATATTACTTTCA	CCTAAAAAAATAAAATATAAAAAAACAA	AGATCGGAAGAGCGTCGTGTAGGGAAAGAGTGTGTGACTGGAGTTCAGACGTGTGCTCTTCCGATCT	CTATATTCCTAAAAAAAAATATTACTTTCA	chr10:32056980-32057007	chr10:32056857-32056886	93	+	2.3	46.7	44.4	0	0	0	0	10.7143	16.6667	1	chr10:32056857-32057007	1
chr10:44911196	CpG15535536	AACTAAAAACAATCTAAAACTAACAATTANNNNNNNNNAGATCGGAAGAGCGTCGTGTAGGGAAAGAGTGTGTGACTGGAGTTCAGACGTGTGCTCTTCCGATCTCACTCAACTTAATCATTACCTTAAAAA	AACTAAAAACAATCTAAAACTAACAATTA	AGATCGGAAGAGCGTCGTGTAGGGAAAGAGTGTGTGACTGGAGTTCAGACGTGTGCTCTTCCGATCT	CACTCAACTTAATCATTACCTTAAAAA	chr10:44911156-44911184	chr10:44911275-44911301	90	-	1.1	49.1	48	0	0	0	0	17.2414	25.9259	1	chr10:44911156-44911301	1
chr10:70403719	CpG15735960	AAAAAAAAAAAAACCAAAAACCACTCNNNNNNNNNAGATCGGAAGAGCGTCGTGTAGGGAAAGAGTGTGTGACTGGAGTTCAGACGTGTGCTCTTCCGATCTAAATTTATAATACCACTTTCTCCCA	AAAAAAAAAAAAACCAAAAACCACTC	AGATCGGAAGAGCGTCGTGTAGGGAAAGAGTGTGTGACTGGAGTTCAGACGTGTGCTCTTCCGATCT	AAATTTATAATACCACTTTCTCCCA	chr10:70403604-70403629	chr10:70403725-70403749	95	-	1.7	48.4	50.1	0	0	0	0	23.0769	28	1	chr10:70403604-70403749	1
chr10:75233998	CpG15794876	ATCAATTCCTAAAATTCCCAAACAANNNNNNNNNAGATCGGAAGAGCGTCGTGTAGGGAAAGAGTGTGTGACTGGAGTTCAGACGTGTGCTCTTCCGATCTCTTTCACTAAAAACAAAAACTATCTATAC	ATCAATTCCTAAAATTCCCAAACAA	AGATCGGAAGAGCGTCGTGTAGGGAAAGAGTGTGTGACTGGAGTTCAGACGTGTGCTCTTCCGATCT	CTTTCACTAAAAACAAAAACTATCTATAC	chr10:75234014-75234038	chr10:75233890-75233918	95	+	1.1	48.8	49.9	0	0	0	0	28	24.1379	1	chr10:75233890-75234038	1
chr10:75407957	CpG15797729	CTAAATAACCCCCTACCCAATTCTCNNNNNNNNNAGATCGGAAGAGCGTCGTGTAGGGAAAGAGTGTGTGACTGGAGTTCAGACGTGTGCTCTTCCGATCTCAAACTAAAAAAAAAACAACTTTATAAAAA	CTAAATAACCCCCTACCCAATTCTC	AGATCGGAAGAGCGTCGTGTAGGGAAAGAGTGTGTGACTGGAGTTCAGACGTGTGCTCTTCCGATCT	CAAACTAAAAAAAAAACAACTTTATAAAAA	chr10:75407977-75408001	chr10:75407849-75407878	98	+	4.9	47.8	52.7	0	0	0	0	44	13.3333	1	chr10:75407849-75408001	1
chr10:81502702	CpG15856265	ACTCTAACCTCCACTCTTACCATACNNNNNNNNNAGATCGGAAGAGCGTCGTGTAGGGAAAGAGTGTGTGACTGGAGTTCAGACGTGTGCTCTTCCGATCTAAATTCTTAATTTTCCAATTTTTAAAATTT	ACTCTAACCTCCACTCTTACCATAC	AGATCGGAAGAGCGTCGTGTAGGGAAAGAGTGTGTGACTGGAGTTCAGACGTGTGCTCTTCCGATCT	AAATTCTTAATTTTCCAATTTTTAAAATTT	chr10:81502732-81502756	chr10:81502609-81502638	93	+	6	47.1	53.1	0	0	0	0	44	10	1	chr10:81502609-81502756	1
chr10:86970104	CpG15898099	CAACAAAAACTAAAAACCACATCTCNNNNNNNNNAGATCGGAAGAGCGTCGTGTAGGGAAAGAGTGTGTGACTGGAGTTCAGACGTGTGCTCTTCCGATCTAAAAACCCTAAACCAAAAACTTTAT	CAACAAAAACTAAAAACCACATCTC	AGATCGGAAGAGCGTCGTGTAGGGAAAGAGTGTGTGACTGGAGTTCAGACGTGTGCTCTTCCGATCT	AAAAACCCTAAACCAAAAACTTTAT	chr10:86970164-86970188	chr10:86970045-86970069	94	+	1.8	48.5	50.3	0	0	0	0	32	24	1	chr10:86970045-86970188	1
chr10:98269172	CpG16001485	TTATTAATTTTCTCCTACATACTAAACAANNNNNNNNNAGATCGGAAGAGCGTCGTGTAGGGAAAGAGTGTGTGACTGGAGTTCAGACGTGTGCTCTTCCGATCTCTATAAAATAAACAAAAAATTCCAACCTCC	TTATTAATTTTCTCCTACATACTAAACAA	AGATCGGAAGAGCGTCGTGTAGGGAAAGAGTGTGTGACTGGAGTTCAGACGTGTGCTCTTCCGATCT	CTATAAAATAAACAAAAAATTCCAACCTCC	chr10:98269270-98269298	chr10:98269141-98269170	99	+	3.1	51.3	48.2	0	0	0	0	20.6897	26.6667	1	chr10:98269141-98269298	1
chr10:99537848	CpG16012448	CCTAAAAAACAAAAAAAAAAAAAATCTTCNNNNNNNNNAGATCGGAAGAGCGTCGTGTAGGGAAAGAGTGTGTGACTGGAGTTCAGACGTGTGCTCTTCCGATCTATAATAAAAAACTATATCCCAATTC	CCTAAAAAACAAAAAAAAAAAAAATCTTC	AGATCGGAAGAGCGTCGTGTAGGGAAAGAGTGTGTGACTGGAGTTCAGACGTGTGCTCTTCCGATCT	ATAATAAAAAACTATATCCCAATTC	chr10:99537765-99537793	chr10:99537891-99537915	97	-	4.8	43.8	48.6	0	0	13	0	17.2414	20	1	chr10:99537765-99537915	1
chr10:99537885	CpG16012453	CCTAAAAAACAAAAAAAAAAAAAATCTTCNNNNNNNNNAGATCGGAAGAGCGTCGTGTAGGGAAAGAGTGTGTGACTGGAGTTCAGACGTGTGCTCTTCCGATCTATAATAAAAAACTATATCCCAATTC	CCTAAAAAACAAAAAAAAAAAAAATCTTC	AGATCGGAAGAGCGTCGTGTAGGGAAAGAGTGTGTGACTGGAGTTCAGACGTGTGCTCTTCCGATCT	ATAATAAAAAACTATATCCCAATTC	chr10:99537765-99537793	chr10:99537891-99537915	97	-	4.8	43.8	48.6	0	0	13	0	17.2414	20	1	chr10:99537765-99537915	1
chr10:103453051	CpG16068720	AATCAAAAATACTACACAAAAAAATCTANNNNNNNNNAGATCGGAAGAGCGTCGTGTAGGGAAAGAGTGTGTGACTGGAGTTCAGACGTGTGCTCTTCCGATCTAAAACTCCAACTAATAAATAAAAATTACAA	AATCAAAAATACTACACAAAAAAATCTA	AGATCGGAAGAGCGTCGTGTAGGGAAAGAGTGTGTGACTGGAGTTCAGACGTGTGCTCTTCCGATCT	AAAACTCCAACTAATAAATAAAAATTACAA	chr10:103453057-103453084	chr10:103452936-103452965	91	+	0.8	48.6	47.8	0	0	0	0	17.8571	16.6667	1	chr10:103452936-103453084	1
chr10:112634477	CpG16140454	AATTTCATATTTTCTTCCTTTTAAAACTANNNNNNNNNAGATCGGAAGAGCGTCGTGTAGGGAAAGAGTGTGTGACTGGAGTTCAGACGTGTGCTCTTCCGATCTCAATACAAAAAATTTCTTTCTCCAAAA	AATTTCATATTTTCTTCCTTTTAAAACTA	AGATCGGAAGAGCGTCGTGTAGGGAAAGAGTGTGTGACTGGAGTTCAGACGTGTGCTCTTCCGATCT	CAATACAAAAAATTTCTTTCTCCAAAA	chr10:112634549-112634577	chr10:112634423-112634449	99	+	1.1	49	47.9	0	0	0	0	17.2414	22.2222	1	chr10:112634423-112634577	1
chr10:113151893	CpG16146684	ACCTTTACTCTCATTTCCTTCATATNNNNNNNNNAGATCGGAAGAGCGTCGTGTAGGGAAAGAGTGTGTGACTGGAGTTCAGACGTGTGCTCTTCCGATCTTAACCTACTACACTCTAATCCCTCA	ACCTTTACTCTCATTTCCTTCATAT	AGATCGGAAGAGCGTCGTGTAGGGAAAGAGTGTGTGACTGGAGTTCAGACGTGTGCTCTTCCGATCT	TAACCTACTACACTCTAATCCCTCA	chr10:113151801-113151825	chr10:113151925-113151949	99	-	2	51.7	49.7	0	0	13	0	32	40	1	chr10:113151801-113151949	1
chr10:114522775	CpG16161185	CTTCTCAACATTACTAATTCACACTANNNNNNNNNAGATCGGAAGAGCGTCGTGTAGGGAAAGAGTGTGTGACTGGAGTTCAGACGTGTGCTCTTCCGATCTAACTACAAAAACTTAAAATACAACCT	CTTCTCAACATTACTAATTCACACTA	AGATCGGAAGAGCGTCGTGTAGGGAAAGAGTGTGTGACTGGAGTTCAGACGTGTGCTCTTCCGATCT	AACTACAAAAACTTAAAATACAACCT	chr10:114522659-114522684	chr10:114522780-114522805	95	-	1	48.4	49.4	0	0	0	0	30.7692	23.0769	1	chr10:114522659-114522805	1
chr10:132137396	CpG16379556	CTTCTATCTAATCTATAAAAAACCCTAAANNNNNNNNNAGATCGGAAGAGCGTCGTGTAGGGAAAGAGTGTGTGACTGGAGTTCAGACGTGTGCTCTTCCGATCTCTCAACTAAAACATCAATAAATATCCCTAA	CTTCTATCTAATCTATAAAAAACCCTAAA	AGATCGGAAGAGCGTCGTGTAGGGAAAGAGTGTGTGACTGGAGTTCAGACGTGTGCTCTTCCGATCT	CTCAACTAAAACATCAATAAATATCCCTAA	chr10:132137360-132137388	chr10:132137489-132137518	100	-	2.7	50.8	48.1	0	0	0	0	24.1379	26.6667	1	chr10:132137360-132137518	1
chr10:133241463	CpG16413836	AAAACAAATACAATTCCTTCCATATCNNNNNNNNNAGATCGGAAGAGCGTCGTGTAGGGAAAGAGTGTGTGACTGGAGTTCAGACGTGTGCTCTTCCGATCTAACACTTCTTACAAAAAATCTAAAAATAC	AAAACAAATACAATTCCTTCCATATC	AGATCGGAAGAGCGTCGTGTAGGGAAAGAGTGTGTGACTGGAGTTCAGACGTGTGCTCTTCCGATCT	AACACTTCTTACAAAAAATCTAAAAATAC	chr10:133241512-133241537	chr10:133241390-133241418	93	+	0.1	49	48.9	0	0	0	0	26.9231	20.6897	1	chr10:133241390-133241537	1
chr11:416499	CpG16436220	AACTTTATAAATATTCATACTCACCCTNNNNNNNNNAGATCGGAAGAGCGTCGTGTAGGGAAAGAGTGTGTGACTGGAGTTCAGACGTGTGCTCTTCCGATCTCTTTCTAAAAACCTCAAAATACCCA	AACTTTATAAATATTCATACTCACCCT	AGATCGGAAGAGCGTCGTGTAGGGAAAGAGTGTGTGACTGGAGTTCAGACGTGTGCTCTTCCGATCT	CTTTCTAAAAACCTCAAAATACCCA	chr11:416390-416416	chr11:416508-416532	91	-	1.3	50	48.7	0	0	13	0	25.9259	32	1	chr11:416390-416532	1
chr11:796607	CpG16450307	AAAACAAAAATAAACTAACACCCACTCNNNNNNNNNAGATCGGAAGAGCGTCGTGTAGGGAAAGAGTGTGTGACTGGAGTTCAGACGTGTGCTCTTCCGATCTAAATTAAACCCTATAACATTTCCTAAC	AAAACAAAAATAAACTAACACCCACTC	AGATCGGAAGAGCGTCGTGTAGGGAAAGAGTGTGTGACTGGAGTTCAGACGTGTGCTCTTCCGATCT	AAATTAAACCCTATAACATTTCCTAAC	chr11:796615-796641	chr11:796498-796524	90	+	3.1	48.6	51.7	0	0	0	0	29.6296	25.9259	1	chr11:796498-796641	1
chr11:2264849	CpG16491183	TTATCTTTAAACTTATCCCTTCCCTNNNNNNNNNAGATCGGAAGAGCGTCGTGTAGGGAAAGAGTGTGTGACTGGAGTTCAGACGTGTGCTCTTCCGATCTAACAAAAAACCAATAATATTCTAACAAA	TTATCTTTAAACTTATCCCTTCCCT	AGATCGGAAGAGCGTCGTGTAGGGAAAGAGTGTGTGACTGGAGTTCAGACGTGTGCTCTTCCGATCT	AACAAAAAACCAATAATATTCTAACAAA	chr11:2264945-2264969	chr11:2264820-2264847	97	+	1.2	48.2	49.4	0	0	14	0	32	17.8571	1	chr11:2264820-2264969	1
chr11:2445679	CpG16495824	AAAAAAATACAAAATTTATATTTCTNNNNNNNNNAGATCGGAAGAGCGTCGTGTAGGGAAAGAGTGTGTGACTGGAGTTCAGACGTGTGCTCTTCCGATCTAAAATATAAAACCAAATTCTAAACTCC	AAAAAAATACAAAATTTATATTTCT	AGATCGGAAGAGCGTCGTGTAGGGAAAGAGTGTGTGACTGGAGTTCAGACGTGTGCTCTTCCGATCT	AAAATATAAAACCAAATTCTAAACTCC	chr11:2445619-2445643	chr11:2445734-2445760	90	-	6.4	47.7	41.3	0	0	16	0	8	22.2222	1	chr11:2445619-2445760	1
chr11:2534346	CpG16497511	CAAAAACACCTTTACCCAAATTAAANNNNNNNNNAGATCGGAAGAGCGTCGTGTAGGGAAAGAGTGTGTGACTGGAGTTCAGACGTGTGCTCTTCCGATCTCTCACCTAATATTTTTCACCTAAAAC	CAAAAACACCTTTACCCAAATTAAA	AGATCGGAAGAGCGTCGTGTAGGGAAAGAGTGTGTGACTGGAGTTCAGACGTGTGCTCTTCCGATCT	CTCACCTAATATTTTTCACCTAAAAC	chr11:2534393-2534417	chr11:2534274-2534299	93	+	0.4	49.1	49.5	0	0	0	0	28	30.7692	1	chr11:2534274-2534417	1
chr11:2539411	CpG16497650	CTAACATCTTAAACAATACCTAACATCNNNNNNNNNAGATCGGAAGAGCGTCGTGTAGGGAAAGAGTGTGTGACTGGAGTTCAGACGTGTGCTCTTCCGATCTACTACCTAAAAAATCTAAAACCCTAT	CTAACATCTTAAACAATACCTAACATC	AGATCGGAAGAGCGTCGTGTAGGGAAAGAGTGTGTGACTGGAGTTCAGACGTGTGCTCTTCCGATCT	ACTACCTAAAAAATCTAAAACCCTAT	chr11:2539431-2539457	chr11:2539308-2539333	97	+	0.5	48.4	48.9	0	0	14	0	29.6296	26.9231	1	chr11:2539308-2539457	1
chr11:3219135	CpG16511545	ACCCTCAAATATAAAAAAACATTAAACACNNNNNNNNNAGATCGGAAGAGCGTCGTGTAGGGAAAGAGTGTGTGACTGGAGTTCAGACGTGTGCTCTTCCGATCTCTCTATCTACAAACCCTTATCTAAC	ACCCTCAAATATAAAAAAACATTAAACAC	AGATCGGAAGAGCGTCGTGTAGGGAAAGAGTGTGTGACTGGAGTTCAGACGTGTGCTCTTCCGATCT	CTCTATCTACAAACCCTTATCTAAC	chr11:3219014-3219042	chr11:3219139-3219163	96	-	2.2	48.4	50.6	0	0	0	0	24.1379	36	1	chr11:3219014-3219163	1
chr11:4680594	CpG16527924	CCCTTAATAATATAAACTTCATTTCTCTCNNNNNNNNNAGATCGGAAGAGCGTCGTGTAGGGAAAGAGTGTGTGACTGGAGTTCAGACGTGTGCTCTTCCGATCTAAAAATAAATAACAAATATTACACAAAAAA	CCCTTAATAATATAAACTTCATTTCTCTC	AGATCGGAAGAGCGTCGTGTAGGGAAAGAGTGTGTGACTGGAGTTCAGACGTGTGCTCTTCCGATCT	AAAAATAAATAACAAATATTACACAAAAAA	chr11:4680608-4680636	chr11:4680487-4680516	91	+	2.7	46.5	49.2	0	0	0	0	27.5862	10	1	chr11:4680487-4680636	1
chr11:5510294	CpG16533296	AAAATTATTATCCCCAAAAAAACTCAAAANNNNNNNNNAGATCGGAAGAGCGTCGTGTAGGGAAAGAGTGTGTGACTGGAGTTCAGACGTGTGCTCTTCCGATCTCTATCTTATTCAACATTAACCATAAATT	AAAATTATTATCCCCAAAAAAACTCAAAA	AGATCGGAAGAGCGTCGTGTAGGGAAAGAGTGTGTGACTGGAGTTCAGACGTGTGCTCTTCCGATCT	CTATCTTATTCAACATTAACCATAAATT	chr11:5510383-5510411	chr11:5510260-5510287	95	+	3	47.4	50.4	0	0	0	0	20.6897	21.4286	1	chr11:5510260-5510411	1
chr11:7451414	CpG16549456	AAAATACAACATTTAAAAACACATCTANNNNNNNNNAGATCGGAAGAGCGTCGTGTAGGGAAAGAGTGTGTGACTGGAGTTCAGACGTGTGCTCTTCCGATCTAAAACTACATAAACAAAATCATACATTTT	AAAATACAACATTTAAAAACACATCTA	AGATCGGAAGAGCGTCGTGTAGGGAAAGAGTGTGTGACTGGAGTTCAGACGTGTGCTCTTCCGATCT	AAAACTACATAAACAAAATCATACATTTT	chr11:7451324-7451350	chr11:7451443-7451471	92	-	1.1	48.7	47.6	0	0	0	0	18.5185	17.2414	1	chr11:7451324-7451471	1
chr11:10302355	CpG16579998	CATAAATAAATAACAAAAACTAAAATACTCNNNNNNNNNAGATCGGAAGAGCGTCGTGTAGGGAAAGAGTGTGTGACTGGAGTTCAGACGTGTGCTCTTCCGATCTCACTTAAAAACCAAATCAATTCTTTAA	CATAAATAAATAACAAAAACTAAAATACTC	AGATCGGAAGAGCGTCGTGTAGGGAAAGAGTGTGTGACTGGAGTTCAGACGTGTGCTCTTCCGATCT	CACTTAAAAACCAAATCAATTCTTTAA	chr11:10302320-10302349	chr11:10302441-10302467	91	-	2	48.6	46.6	0	0	0	0	16.6667	22.2222	1	chr11:10302320-10302467	1
chr11:13140380	CpG16606045	TTATCAAAAACTCCAAACAAATCTCNNNNNNNNNAGATCGGAAGAGCGTCGTGTAGGGAAAGAGTGTGTGACTGGAGTTCAGACGTGTGCTCTTCCGATCTAAAACCCTATACAAAATAATCCCAAA	TTATCAAAAACTCCAAACAAATCTC	AGATCGGAAGAGCGTCGTGTAGGGAAAGAGTGTGTGACTGGAGTTCAGACGTGTGCTCTTCCGATCT	AAAACCCTATACAAAATAATCCCAAA	chr11:13140276-13140300	chr11:13140399-13140424	98	-	0.7	49.6	48.9	0	0	0	0	28	26.9231	1	chr11:13140276-13140424	1
chr11:63537142	CpG17037299	CCAACTAAACAAATACACTTTTAAAAAANNNNNNNNNAGATCGGAAGAGCGTCGTGTAGGGAAAGAGTGTGTGACTGGAGTTCAGACGTGTGCTCTTCCGATCTCTTCTCCTCAAACTAAAATAAATTTAA	CCAACTAAACAAATACACTTTTAAAAAA	AGATCGGAAGAGCGTCGTGTAGGGAAAGAGTGTGTGACTGGAGTTCAGACGTGTGCTCTTCCGATCT	CTTCTCCTCAAACTAAAATAAATTTAA	chr11:63537019-63537046	chr11:63537147-63537173	100	-	2	47.2	49.2	0	0	0	0	21.4286	22.2222	1	chr11:63537019-63537173	1
chr11:66316070	CpG17098208	TAACACTCATCTATATCCACACAACNNNNNNNNNAGATCGGAAGAGCGTCGTGTAGGGAAAGAGTGTGTGACTGGAGTTCAGACGTGTGCTCTTCCGATCTTAACCCCTACAAAACTACAACTAAT	TAACACTCATCTATATCCACACAAC	AGATCGGAAGAGCGTCGTGTAGGGAAAGAGTGTGTGACTGGAGTTCAGACGTGTGCTCTTCCGATCT	TAACCCCTACAAAACTACAACTAAT	chr11:66316077-66316101	chr11:66315961-66315985	91	+	0.6	49.9	50.5	0	0	13	0	36	32	1	chr11:66315961-66316101	1
chr11:66568822	CpG17103621	AAAAAACTAACATATCATACCTAACATATNNNNNNNNNAGATCGGAAGAGCGTCGTGTAGGGAAAGAGTGTGTGACTGGAGTTCAGACGTGTGCTCTTCCGATCTACTAAAATTACAAAACTAAATCACAA	AAAAAACTAACATATCATACCTAACATAT	AGATCGGAAGAGCGTCGTGTAGGGAAAGAGTGTGTGACTGGAGTTCAGACGTGTGCTCTTCCGATCT	ACTAAAATTACAAAACTAAATCACAA	chr11:66568735-66568763	chr11:66568856-66568881	92	-	1.5	46.8	48.3	0	0	14	0	20.6897	19.2308	1	chr11:66568735-66568881	1
chr11:70367417	CpG17177406	TAATATCTTCCTCCCCTAATCTCTCNNNNNNNNNAGATCGGAAGAGCGTCGTGTAGGGAAAGAGTGTGTGACTGGAGTTCAGACGTGTGCTCTTCCGATCTTAAACTCCATAAAATAAAAACTCCATAA	TAATATCTTCCTCCCCTAATCTCTC	AGATCGGAAGAGCGTCGTGTAGGGAAAGAGTGTGTGACTGGAGTTCAGACGTGTGCTCTTCCGATCT	TAAACTCCATAAAATAAAAACTCCATAA	chr11:70367334-70367358	chr11:70367455-70367482	96	-	2	48.4	50.4	0	0	0	0	40	21.4286	1	chr11:70367334-70367482	1
chr11:71998791	CpG17203417	AAATTCTACAAACAAAAAAAAAATACTCNNNNNNNNNAGATCGGAAGAGCGTCGTGTAGGGAAAGAGTGTGTGACTGGAGTTCAGACGTGTGCTCTTCCGATCTAACTCTATTACCAAAACCAATATTAAAC	AAATTCTACAAACAAAAAAAAAATACTC	AGATCGGAAGAGCGTCGTGTAGGGAAAGAGTGTGTGACTGGAGTTCAGACGTGTGCTCTTCCGATCT	AACTCTATTACCAAAACCAATATTAAAC	chr11:71998875-71998902	chr11:71998757-71998784	90	+	1.3	49.2	47.9	0	0	0	0	17.8571	25	1	chr11:71998757-71998902	1
chr11:72695640	CpG17212222	TAATAATTAATAAAATCTTCCACCACACNNNNNNNNNAGATCGGAAGAGCGTCGTGTAGGGAAAGAGTGTGTGACTGGAGTTCAGACGTGTGCTCTTCCGATCTCTCTTCCTCATCCACCTAAAAAAAA	TAATAATTAATAAAATCTTCCACCACAC	AGATCGGAAGAGCGTCGTGTAGGGAAAGAGTGTGTGACTGGAGTTCAGACGTGTGCTCTTCCGATCT	CTCTTCCTCATCCACCTAAAAAAAA	chr11:72695733-72695760	chr11:72695613-72695637	95	+	2.4	51.5	49.1	0	0	0	0	25	36	1	chr11:72695613-72695760	1
chr11:77548551	CpG17268142	CACAACTACAAAACAAAAACAAAAACNNNNNNNNNAGATCGGAAGAGCGTCGTGTAGGGAAAGAGTGTGTGACTGGAGTTCAGACGTGTGCTCTTCCGATCTCTATTCTTCTTCATTTTAAATTTTCAACT	CACAACTACAAAACAAAAACAAAAAC	AGATCGGAAGAGCGTCGTGTAGGGAAAGAGTGTGTGACTGGAGTTCAGACGTGTGCTCTTCCGATCT	CTATTCTTCTTCATTTTAAATTTTCAACT	chr11:77548647-77548672	chr11:77548520-77548548	98	+	1.6	48.8	50.4	0	0	14	0	26.9231	20.6897	1	chr11:77548520-77548672	1
chr11:78068973	CpG17273797	ATTATATCACAATTCACTACAACCTAAATANNNNNNNNNAGATCGGAAGAGCGTCGTGTAGGGAAAGAGTGTGTGACTGGAGTTCAGACGTGTGCTCTTCCGATCTCACTATCTCTACATAAAATACAAAAAT	ATTATATCACAATTCACTACAACCTAAATA	AGATCGGAAGAGCGTCGTGTAGGGAAAGAGTGTGTGACTGGAGTTCAGACGTGTGCTCTTCCGATCT	CACTATCTCTACATAAAATACAAAAAT	chr11:78068924-78068953	chr11:78069054-78069080	100	-	3.3	46.7	50	0	0	0	0	23.3333	22.2222	1	chr11:78068924-78069080	1
chr11:94649181	CpG17385884	TTTATAAACCTCCAATTACAAACTAAAANNNNNNNNNAGATCGGAAGAGCGTCGTGTAGGGAAAGAGTGTGTGACTGGAGTTCAGACGTGTGCTCTTCCGATCTTCTCACCCACTAATCTCTATATTTAT	TTTATAAACCTCCAATTACAAACTAAAA	AGATCGGAAGAGCGTCGTGTAGGGAAAGAGTGTGTGACTGGAGTTCAGACGTGTGCTCTTCCGATCT	TCTCACCCACTAATCTCTATATTTAT	chr11:94649095-94649122	chr11:94649223-94649248	100	-	0	48.8	48.8	0	0	0	0	21.4286	30.7692	1	chr11:94649095-94649248	1
chr11:126341204	CpG17665185	TACCTAATCTAAAAACTTTAAACCAAAANNNNNNNNNAGATCGGAAGAGCGTCGTGTAGGGAAAGAGTGTGTGACTGGAGTTCAGACGTGTGCTCTTCCGATCTATCTCTTTTTACAAATCAAAACAATAAAA	TACCTAATCTAAAAACTTTAAACCAAAA	AGATCGGAAGAGCGTCGTGTAGGGAAAGAGTGTGTGACTGGAGTTCAGACGTGTGCTCTTCCGATCT	ATCTCTTTTTACAAATCAAAACAATAAAA	chr11:126341130-126341157	chr11:126341249-126341277	91	-	0.1	48.8	48.7	0	0	0	0	21.4286	17.2414	1	chr11:126341130-126341277	1
chr11:129249552	CpG17692397	TAAAATTCTTAAAAAACTACAATTCAAAAANNNNNNNNNAGATCGGAAGAGCGTCGTGTAGGGAAAGAGTGTGTGACTGGAGTTCAGACGTGTGCTCTTCCGATCTATCTCAACTACAAACTACAATCTAA	TAAAATTCTTAAAAAACTACAATTCAAAAA	AGATCGGAAGAGCGTCGTGTAGGGAAAGAGTGTGTGACTGGAGTTCAGACGTGTGCTCTTCCGATCT	ATCTCAACTACAAACTACAATCTAA	chr11:129249616-129249645	chr11:129249491-129249515	100	+	0.2	48.1	47.9	0	0	0	0	13.3333	28	1	chr11:129249491-129249645	1
chr12:3151008	CpG17807802	AATCAAATCCCTAAAAAACTATAAAAATCNNNNNNNNNAGATCGGAAGAGCGTCGTGTAGGGAAAGAGTGTGTGACTGGAGTTCAGACGTGTGCTCTTCCGATCTAACTCTATCAACATTTTTTCCCAATA	AATCAAATCCCTAAAAAACTATAAAAATC	AGATCGGAAGAGCGTCGTGTAGGGAAAGAGTGTGTGACTGGAGTTCAGACGTGTGCTCTTCCGATCT	AACTCTATCAACATTTTTTCCCAATA	chr12:3151054-3151082	chr12:3150937-3150962	91	+	1.1	49.6	48.5	0	0	0	0	20.6897	26.9231	1	chr12:3150937-3151082	1
chr12:6914182	CpG17858693	AAACTTCACTAACAATATAAACCTTCNNNNNNNNNAGATCGGAAGAGCGTCGTGTAGGGAAAGAGTGTGTGACTGGAGTTCAGACGTGTGCTCTTCCGATCTAATACTAATAAAAATAATTAAAAAAACTT	AAACTTCACTAACAATATAAACCTTC	AGATCGGAAGAGCGTCGTGTAGGGAAAGAGTGTGTGACTGGAGTTCAGACGTGTGCTCTTCCGATCT	AATACTAATAAAAATAATTAAAAAAACTT	chr12:6914271-6914296	chr12:6914151-6914179	91	+	4.9	43.5	48.4	0	0	13	0	26.9231	6.89655	1	chr12:6914151-6914296	1
chr12:6914188	CpG17858694	AAACTTCACTAACAATATAAACCTTCNNNNNNNNNAGATCGGAAGAGCGTCGTGTAGGGAAAGAGTGTGTGACTGGAGTTCAGACGTGTGCTCTTCCGATCTAATACTAATAAAAATAATTAAAAAAACTT	AAACTTCACTAACAATATAAACCTTC	AGATCGGAAGAGCGTCGTGTAGGGAAAGAGTGTGTGACTGGAGTTCAGACGTGTGCTCTTCCGATCT	AATACTAATAAAAATAATTAAAAAAACTT	chr12:6914271-6914296	chr12:6914151-6914179	91	+	4.9	43.5	48.4	0	0	13	0	26.9231	6.89655	1	chr12:6914151-6914296	1
chr12:12356771	CpG17916488	TACAAAACTCATTTTAAATTCTAAAAAACNNNNNNNNNAGATCGGAAGAGCGTCGTGTAGGGAAAGAGTGTGTGACTGGAGTTCAGACGTGTGCTCTTCCGATCTCTCTTCAATACCCACATATAAAAACA	TACAAAACTCATTTTAAATTCTAAAAAAC	AGATCGGAAGAGCGTCGTGTAGGGAAAGAGTGTGTGACTGGAGTTCAGACGTGTGCTCTTCCGATCT	CTCTTCAATACCCACATATAAAAACA	chr12:12356723-12356751	chr12:12356842-12356867	90	-	2	49.9	47.9	0	0	0	0	17.2414	30.7692	1	chr12:12356723-12356867	1
chr12:19205355	CpG17968555	CTCTTTTCTACTCTTTCCACTATAAANNNNNNNNNAGATCGGAAGAGCGTCGTGTAGGGAAAGAGTGTGTGACTGGAGTTCAGACGTGTGCTCTTCCGATCTCTCACCAAATAACCTTTTACTAAAA	CTCTTTTCTACTCTTTCCACTATAAA	AGATCGGAAGAGCGTCGTGTAGGGAAAGAGTGTGTGACTGGAGTTCAGACGTGTGCTCTTCCGATCT	CTCACCAAATAACCTTTTACTAAAA	chr12:19205305-19205330	chr12:19205423-19205447	92	-	0.8	48.1	48.9	0	0	0	0	30.7692	28	1	chr12:19205305-19205447	1
chr12:22544840	CpG17993488	TACTACTCCATCTATCACAACCCATCCNNNNNNNNNAGATCGGAAGAGCGTCGTGTAGGGAAAGAGTGTGTGACTGGAGTTCAGACGTGTGCTCTTCCGATCTTCTAACTCTATTTCACAAAAAACTAAAAC	TACTACTCCATCTATCACAACCCATCC	AGATCGGAAGAGCGTCGTGTAGGGAAAGAGTGTGTGACTGGAGTTCAGACGTGTGCTCTTCCGATCT	TCTAACTCTATTTCACAAAAAACTAAAAC	chr12:22544793-22544819	chr12:22544918-22544946	98	-	5.3	50	55.3	0	0	13	0	44.4444	24.1379	1	chr12:22544793-22544946	1
chr12:30696180	CpG18054043	AAACCTATTCCAAAATAAACTTATTAAAANNNNNNNNNAGATCGGAAGAGCGTCGTGTAGGGAAAGAGTGTGTGACTGGAGTTCAGACGTGTGCTCTTCCGATCTCTCTTCCCAAATAAAAAAACTTAAAC	AAACCTATTCCAAAATAAACTTATTAAAA	AGATCGGAAGAGCGTCGTGTAGGGAAAGAGTGTGTGACTGGAGTTCAGACGTGTGCTCTTCCGATCT	CTCTTCCCAAATAAAAAAACTTAAAC	chr12:30696204-30696232	chr12:30696083-30696108	95	+	0.6	48.5	47.9	0	0	0	0	17.2414	26.9231	1	chr12:30696083-30696232	1
chr12:39442545	CpG18148086	AAAACTTTTCCCCCAAAAAAATCAANNNNNNNNNAGATCGGAAGAGCGTCGTGTAGGGAAAGAGTGTGTGACTGGAGTTCAGACGTGTGCTCTTCCGATCTCTAAAACTAATAAAAAAAAACACCACA	AAAACTTTTCCCCCAAAAAAATCAA	AGATCGGAAGAGCGTCGTGTAGGGAAAGAGTGTGTGACTGGAGTTCAGACGTGTGCTCTTCCGATCT	CTAAAACTAATAAAAAAAAACACCACA	chr12:39442635-39442659	chr12:39442513-39442539	95	+	2.7	48.5	51.2	0	0	0	0	28	22.2222	1	chr12:39442513-39442659	1
chr12:40692099	CpG18155646	AAAAAAACTTCAAAAAAATACTAAATATCTNNNNNNNNNAGATCGGAAGAGCGTCGTGTAGGGAAAGAGTGTGTGACTGGAGTTCAGACGTGTGCTCTTCCGATCTTATATTTTTTCCCACATAAATATCT	AAAAAAACTTCAAAAAAATACTAAATATCT	AGATCGGAAGAGCGTCGTGTAGGGAAAGAGTGTGTGACTGGAGTTCAGACGTGTGCTCTTCCGATCT	TATATTTTTTCCCACATAAATATCT	chr12:40692133-40692162	chr12:40692018-40692042	90	+	2.9	44.6	47.5	0	0	13	0	13.3333	20	1	chr12:40692018-40692162	1
chr12:40693718	CpG18155727	AATCCAATTCTCCATTAAAAAAAAAANNNNNNNNNAGATCGGAAGAGCGTCGTGTAGGGAAAGAGTGTGTGACTGGAGTTCAGACGTGTGCTCTTCCGATCTATCTCCAAAATAAAACTATATATAACTCC	AATCCAATTCTCCATTAAAAAAAAAA	AGATCGGAAGAGCGTCGTGTAGGGAAAGAGTGTGTGACTGGAGTTCAGACGTGTGCTCTTCCGATCT	ATCTCCAAAATAAAACTATATATAACTCC	chr12:40693794-40693819	chr12:40693675-40693703	90	+	0.5	48.2	47.7	0	0	0	0	19.2308	24.1379	1	chr12:40693675-40693819	1
chr12:46403170	CpG18195875	AAAAACACTTTCAATATTCATAATCTAAANNNNNNNNNAGATCGGAAGAGCGTCGTGTAGGGAAAGAGTGTGTGACTGGAGTTCAGACGTGTGCTCTTCCGATCTCTAACCTAAACAAACCTAAACATAAAAT	AAAAACACTTTCAATATTCATAATCTAAA	AGATCGGAAGAGCGTCGTGTAGGGAAAGAGTGTGTGACTGGAGTTCAGACGTGTGCTCTTCCGATCT	CTAACCTAAACAAACCTAAACATAAAAT	chr12:46403254-46403282	chr12:46403126-46403153	100	+	1.4	49.4	48	0	0	0	0	17.2414	25	1	chr12:46403126-46403282	1
chr12:47236480	CpG18201322	ACCAAACAATAAAAAAAAAATATCAAATCNNNNNNNNNAGATCGGAAGAGCGTCGTGTAGGGAAAGAGTGTGTGACTGGAGTTCAGACGTGTGCTCTTCCGATCTAACTACAACCAAAAAAAATAAATCAAAC	ACCAAACAATAAAAAAAAAATATCAAATC	AGATCGGAAGAGCGTCGTGTAGGGAAAGAGTGTGTGACTGGAGTTCAGACGTGTGCTCTTCCGATCT	AACTACAACCAAAAAAAATAAATCAAAC	chr12:47236406-47236434	chr12:47236527-47236554	92	-	1	49.6	48.6	0	0	0	0	17.2414	21.4286	1	chr12:47236406-47236554	1
chr12:50763993	CpG18248144	TCCTAACTTATAACTAAAAATTCCTNNNNNNNNNAGATCGGAAGAGCGTCGTGTAGGGAAAGAGTGTGTGACTGGAGTTCAGACGTGTGCTCTTCCGATCTAAAAAAAAAAAACAAAACTAAACACTAATA	TCCTAACTTATAACTAAAAATTCCT	AGATCGGAAGAGCGTCGTGTAGGGAAAGAGTGTGTGACTGGAGTTCAGACGTGTGCTCTTCCGATCT	AAAAAAAAAAAACAAAACTAAACACTAATA	chr12:50763906-50763930	chr12:50764024-50764053	93	-	2.6	48.5	45.9	0	0	14	0	24	13.3333	1	chr12:50763906-50764053	1
chr12:52806664	CpG18274810	CATATATAACCCCAATAATTCTAAAAATANNNNNNNNNAGATCGGAAGAGCGTCGTGTAGGGAAAGAGTGTGTGACTGGAGTTCAGACGTGTGCTCTTCCGATCTCACTAAATAATTCTCATCCTAAACTTA	CATATATAACCCCAATAATTCTAAAAATA	AGATCGGAAGAGCGTCGTGTAGGGAAAGAGTGTGTGACTGGAGTTCAGACGTGTGCTCTTCCGATCT	CACTAAATAATTCTCATCCTAAACTTA	chr12:52806745-52806773	chr12:52806620-52806646	98	+	0.9	47.8	46.9	0	0	0	0	20.6897	25.9259	1	chr12:52806620-52806773	1
chr12:53754433	CpG18290564	CCTAAAACAAATTACTTAACCTCTCNNNNNNNNNAGATCGGAAGAGCGTCGTGTAGGGAAAGAGTGTGTGACTGGAGTTCAGACGTGTGCTCTTCCGATCTAAAAATTAATCTCTCTCTATACAATCAAA	CCTAAAACAAATTACTTAACCTCTC	AGATCGGAAGAGCGTCGTGTAGGGAAAGAGTGTGTGACTGGAGTTCAGACGTGTGCTCTTCCGATCT	AAAAATTAATCTCTCTCTATACAATCAAA	chr12:53754503-53754527	chr12:53754383-53754411	91	+	0.2	48.5	48.3	0	0	0	0	32	20.6897	1	chr12:53754383-53754527	1
chr12:54032941	CpG18295052	AAAACCCAACCAAAAAAAAAAAAAAANNNNNNNNNAGATCGGAAGAGCGTCGTGTAGGGAAAGAGTGTGTGACTGGAGTTCAGACGTGTGCTCTTCCGATCTCTCTTCCCAAATAAAAAAACCTTAA	AAAACCCAACCAAAAAAAAAAAAAAA	AGATCGGAAGAGCGTCGTGTAGGGAAAGAGTGTGTGACTGGAGTTCAGACGTGTGCTCTTCCGATCT	CTCTTCCCAAATAAAAAAACCTTAA	chr12:54032837-54032862	chr12:54032962-54032986	99	-	1.3	48.5	49.8	0	0	0	0	19.2308	28	1	chr12:54032837-54032986	1
chr12:57008013	CpG18330280	TCTTTTTAAAATAAATCACCATATAATCACNNNNNNNNNAGATCGGAAGAGCGTCGTGTAGGGAAAGAGTGTGTGACTGGAGTTCAGACGTGTGCTCTTCCGATCTCTAAACCTATACAATCTTTCTAACCAA	TCTTTTTAAAATAAATCACCATATAATCAC	AGATCGGAAGAGCGTCGTGTAGGGAAAGAGTGTGTGACTGGAGTTCAGACGTGTGCTCTTCCGATCT	CTAAACCTATACAATCTTTCTAACCAA	chr12:57008045-57008074	chr12:57007919-57007945	99	+	0.9	49.5	48.6	0	0	0	0	20	29.6296	1	chr12:57007919-57008074	1
chr12:81074453	CpG18503494	AATTATAAAATCCTTATATCTTTTCTCTCNNNNNNNNNAGATCGGAAGAGCGTCGTGTAGGGAAAGAGTGTGTGACTGGAGTTCAGACGTGTGCTCTTCCGATCTAAAATTATTACAATTTAACTACTTTCTCT	AATTATAAAATCCTTATATCTTTTCTCTC	AGATCGGAAGAGCGTCGTGTAGGGAAAGAGTGTGTGACTGGAGTTCAGACGTGTGCTCTTCCGATCT	AAAATTATTACAATTTAACTACTTTCTCT	chr12:81074510-81074538	chr12:81074387-81074415	94	+	0.4	47.3	46.9	0	0	0	0	20.6897	17.2414	1	chr12:81074387-81074538	1
chr12:92107794	CpG18566021	AAAAAACCCCAAACAATATAATCAANNNNNNNNNAGATCGGAAGAGCGTCGTGTAGGGAAAGAGTGTGTGACTGGAGTTCAGACGTGTGCTCTTCCGATCTCTAACATTACCTAACCATTAAATAATCT	AAAAAACCCCAAACAATATAATCAA	AGATCGGAAGAGCGTCGTGTAGGGAAAGAGTGTGTGACTGGAGTTCAGACGTGTGCTCTTCCGATCT	CTAACATTACCTAACCATTAAATAATCT	chr12:92107829-92107853	chr12:92107710-92107737	91	+	0.2	48.2	48.4	0	0	0	0	24	25	1	chr12:92107710-92107853	1
chr12:101698390	CpG18648237	AACATAAAACCTAAAACAATAACCTTAANNNNNNNNNAGATCGGAAGAGCGTCGTGTAGGGAAAGAGTGTGTGACTGGAGTTCAGACGTGTGCTCTTCCGATCTATTCAATCCCCAATATACAAAACAC	AACATAAAACCTAAAACAATAACCTTAA	AGATCGGAAGAGCGTCGTGTAGGGAAAGAGTGTGTGACTGGAGTTCAGACGTGTGCTCTTCCGATCT	ATTCAATCCCCAATATACAAAACAC	chr12:101698361-101698388	chr12:101698485-101698509	96	-	1.2	50.2	49	0	0	14	0	21.4286	32	1	chr12:101698361-101698509	1
chr12:104459322	CpG18670954	TAAACCCTAAAACTTAACACTCTAANNNNNNNNNAGATCGGAAGAGCGTCGTGTAGGGAAAGAGTGTGTGACTGGAGTTCAGACGTGTGCTCTTCCGATCTCTAAACACAACTCTAAAATCTAAACC	TAAACCCTAAAACTTAACACTCTAA	AGATCGGAAGAGCGTCGTGTAGGGAAAGAGTGTGTGACTGGAGTTCAGACGTGTGCTCTTCCGATCT	CTAAACACAACTCTAAAATCTAAACC	chr12:104459267-104459291	chr12:104459388-104459413	96	-	1	49.1	48.1	0	0	0	0	28	30.7692	1	chr12:104459267-104459413	1
chr12:108854550	CpG18713326	TATCAAAAAAACACTACCCTAAATATCTANNNNNNNNNAGATCGGAAGAGCGTCGTGTAGGGAAAGAGTGTGTGACTGGAGTTCAGACGTGTGCTCTTCCGATCTCACAAAAAAATAACATAAATAACATAATCA	TATCAAAAAAACACTACCCTAAATATCTA	AGATCGGAAGAGCGTCGTGTAGGGAAAGAGTGTGTGACTGGAGTTCAGACGTGTGCTCTTCCGATCT	CACAAAAAAATAACATAAATAACATAATCA	chr12:108854579-108854607	chr12:108854454-108854483	95	+	1.5	48	49.5	0	0	0	0	24.1379	16.6667	1	chr12:108854454-108854607	1
chr12:109816037	CpG18727122	CAAAAACATATCTAAAAAACCCTCTCNNNNNNNNNAGATCGGAAGAGCGTCGTGTAGGGAAAGAGTGTGTGACTGGAGTTCAGACGTGTGCTCTTCCGATCTAAAAAAAACAAAACCCCACTAATTA	CAAAAACATATCTAAAAAACCCTCTC	AGATCGGAAGAGCGTCGTGTAGGGAAAGAGTGTGTGACTGGAGTTCAGACGTGTGCTCTTCCGATCT	AAAAAAAACAAAACCCCACTAATTA	chr12:109816043-109816068	chr12:109815921-109815945	97	+	0.7	48.8	49.5	0	0	0	0	30.7692	24	1	chr12:109815921-109816068	1
chr12:110743868	CpG18741281	CTTTACATTTTACAAAACCCCCTCTCNNNNNNNNNAGATCGGAAGAGCGTCGTGTAGGGAAAGAGTGTGTGACTGGAGTTCAGACGTGTGCTCTTCCGATCTCAAACTATACCACCTCCAAAAACTAC	CTTTACATTTTACAAAACCCCCTCTC	AGATCGGAAGAGCGTCGTGTAGGGAAAGAGTGTGTGACTGGAGTTCAGACGTGTGCTCTTCCGATCT	CAAACTATACCACCTCCAAAAACTAC	chr12:110743959-110743984	chr12:110743837-110743862	96	+	0.4	52.3	52.7	0	0	0	0	38.4615	38.4615	1	chr12:110743837-110743984	1
chr12:111407372	CpG18751178	AATAAACCTATAAATCTCCAAAAATACAAANNNNNNNNNAGATCGGAAGAGCGTCGTGTAGGGAAAGAGTGTGTGACTGGAGTTCAGACGTGTGCTCTTCCGATCTACAAAACCAACTTTAATAACAAAAA	AATAAACCTATAAATCTCCAAAAATACAAA	AGATCGGAAGAGCGTCGTGTAGGGAAAGAGTGTGTGACTGGAGTTCAGACGTGTGCTCTTCCGATCT	ACAAAACCAACTTTAATAACAAAAA	chr12:111407435-111407464	chr12:111407320-111407344	90	+	2	47.4	49.4	0	0	13	0	20	20	1	chr12:111407320-111407464	1
chr12:113966795	CpG18786374	TTTATTTCCAACATATTCATTCCAAATANNNNNNNNNAGATCGGAAGAGCGTCGTGTAGGGAAAGAGTGTGTGACTGGAGTTCAGACGTGTGCTCTTCCGATCTAACTCATTATAAAACCCTAAACAATCC	TTTATTTCCAACATATTCATTCCAAATA	AGATCGGAAGAGCGTCGTGTAGGGAAAGAGTGTGTGACTGGAGTTCAGACGTGTGCTCTTCCGATCT	AACTCATTATAAAACCCTAAACAATCC	chr12:113966733-113966760	chr12:113966859-113966885	98	-	1.5	50.4	48.9	0	0	0	0	21.4286	29.6296	1	chr12:113966733-113966885	1
chr12:113966799	CpG18786375	TTATTTCCAACATATTCATTCCAAATANNNNNNNNNAGATCGGAAGAGCGTCGTGTAGGGAAAGAGTGTGTGACTGGAGTTCAGACGTGTGCTCTTCCGATCTAACTCATTATAAAACCCTAAACAATCC	TTATTTCCAACATATTCATTCCAAATA	AGATCGGAAGAGCGTCGTGTAGGGAAAGAGTGTGTGACTGGAGTTCAGACGTGTGCTCTTCCGATCT	AACTCATTATAAAACCCTAAACAATCC	chr12:113966733-113966759	chr12:113966859-113966885	99	-	2.1	50.4	48.3	0	0	0	0	22.2222	29.6296	1	chr12:113966733-113966885	1
chr12:121732250	CpG18885231	AAAAAAAATCATCAATTCATTTCTTATATCNNNNNNNNNAGATCGGAAGAGCGTCGTGTAGGGAAAGAGTGTGTGACTGGAGTTCAGACGTGTGCTCTTCCGATCTAACAACATAAAATAAAAAAAACCACA	AAAAAAAATCATCAATTCATTTCTTATATC	AGATCGGAAGAGCGTCGTGTAGGGAAAGAGTGTGTGACTGGAGTTCAGACGTGTGCTCTTCCGATCT	AACAACATAAAATAAAAAAAACCACA	chr12:121732168-121732197	chr12:121732297-121732322	99	-	0.2	48.2	48	0	0	0	0	16.6667	19.2308	1	chr12:121732168-121732322	1
chr12:124517786	CpG18938817	ATAAACACTATACTCCTCTCCTTAANNNNNNNNNAGATCGGAAGAGCGTCGTGTAGGGAAAGAGTGTGTGACTGGAGTTCAGACGTGTGCTCTTCCGATCTAAATAATAAACAAAACTATCTCATC	ATAAACACTATACTCCTCTCCTTAA	AGATCGGAAGAGCGTCGTGTAGGGAAAGAGTGTGTGACTGGAGTTCAGACGTGTGCTCTTCCGATCT	AAATAATAAACAAAACTATCTCATC	chr12:124517710-124517734	chr12:124517834-124517858	99	-	4.1	44.4	48.5	0	0	13	0	32	20	1	chr12:124517710-124517858	1
chr12:124517928	CpG18938827	AATAAAAACAACTAAACCCTCCCCTAACAANNNNNNNNNAGATCGGAAGAGCGTCGTGTAGGGAAAGAGTGTGTGACTGGAGTTCAGACGTGTGCTCTTCCGATCTCTATAACCTACAAACTCTATACAAAAAC	AATAAAAACAACTAAACCCTCCCCTAACAA	AGATCGGAAGAGCGTCGTGTAGGGAAAGAGTGTGTGACTGGAGTTCAGACGTGTGCTCTTCCGATCT	CTATAACCTACAAACTCTATACAAAAAC	chr12:124517887-124517916	chr12:124518017-124518044	100	-	6.5	49	55.5	0	0	0	0	33.3333	28.5714	1	chr12:124517887-124518044	1
chr12:131949293	CpG19042122	CATATAATCCCAACACTTTAAAAAACNNNNNNNNNAGATCGGAAGAGCGTCGTGTAGGGAAAGAGTGTGTGACTGGAGTTCAGACGTGTGCTCTTCCGATCTATCTAAAACTCCTAACCTTAAATAATCT	CATATAATCCCAACACTTTAAAAAAC	AGATCGGAAGAGCGTCGTGTAGGGAAAGAGTGTGTGACTGGAGTTCAGACGTGTGCTCTTCCGATCT	ATCTAAAACTCCTAACCTTAAATAATCT	chr12:131949310-131949335	chr12:131949182-131949209	100	+	0.7	48.8	48.1	0	0	0	0	26.9231	25	1	chr12:131949182-131949335	1
chr12:133181321	CpG19076070	AAAACTCAAAAACCTAACCAAAAAAACCNNNNNNNNNAGATCGGAAGAGCGTCGTGTAGGGAAAGAGTGTGTGACTGGAGTTCAGACGTGTGCTCTTCCGATCTCTTTTACCATTTCAATAAAACAAAAACT	AAAACTCAAAAACCTAACCAAAAAAACC	AGATCGGAAGAGCGTCGTGTAGGGAAAGAGTGTGTGACTGGAGTTCAGACGTGTGCTCTTCCGATCT	CTTTTACCATTTCAATAAAACAAAAACT	chr12:133181324-133181351	chr12:133181202-133181229	94	+	3.6	49.4	53	0	0	13	0	28.5714	21.4286	1	chr12:133181202-133181351	1
chr13:40318614	CpG19325018	CTTATAAATAATCCTTACAAAACTCTCNNNNNNNNNAGATCGGAAGAGCGTCGTGTAGGGAAAGAGTGTGTGACTGGAGTTCAGACGTGTGCTCTTCCGATCTAAAATAAAAAAAAAAACACACAACTT	CTTATAAATAATCCTTACAAAACTCTC	AGATCGGAAGAGCGTCGTGTAGGGAAAGAGTGTGTGACTGGAGTTCAGACGTGTGCTCTTCCGATCT	AAAATAAAAAAAAAAACACACAACTT	chr13:40318541-40318567	chr13:40318664-40318689	96	-	0.4	47.4	47	0	0	0	0	25.9259	15.3846	1	chr13:40318541-40318689	1
chr13:46797500	CpG19384738	CTTACTACTAACTCTAAAAAAAATCTANNNNNNNNNAGATCGGAAGAGCGTCGTGTAGGGAAAGAGTGTGTGACTGGAGTTCAGACGTGTGCTCTTCCGATCTAAAACAAAAAAATTAAAAAAATTAA	CTTACTACTAACTCTAAAAAAAATCTA	AGATCGGAAGAGCGTCGTGTAGGGAAAGAGTGTGTGACTGGAGTTCAGACGTGTGCTCTTCCGATCT	AAAACAAAAAAATTAAAAAAATTAA	chr13:46797438-46797464	chr13:46797555-46797579	90	-	4.4	41.5	45.9	0	0	0	0	22.2222	4	1	chr13:46797438-46797579	1
chr13:46797509	CpG19384739	CTTACTACTAACTCTAAAAAAAATCTANNNNNNNNNAGATCGGAAGAGCGTCGTGTAGGGAAAGAGTGTGTGACTGGAGTTCAGACGTGTGCTCTTCCGATCTAAAACAAAAAAATTAAAAAAATTAA	CTTACTACTAACTCTAAAAAAAATCTA	AGATCGGAAGAGCGTCGTGTAGGGAAAGAGTGTGTGACTGGAGTTCAGACGTGTGCTCTTCCGATCT	AAAACAAAAAAATTAAAAAAATTAA	chr13:46797438-46797464	chr13:46797555-46797579	90	-	4.4	41.5	45.9	0	0	0	0	22.2222	4	1	chr13:46797438-46797579	1
chr13:48413029	CpG19395934	AAATAAACTCCCAAACTTATTAACTCNNNNNNNNNAGATCGGAAGAGCGTCGTGTAGGGAAAGAGTGTGTGACTGGAGTTCAGACGTGTGCTCTTCCGATCTCATTCCCAATTTATCCCATTTTACT	AAATAAACTCCCAAACTTATTAACTC	AGATCGGAAGAGCGTCGTGTAGGGAAAGAGTGTGTGACTGGAGTTCAGACGTGTGCTCTTCCGATCT	CATTCCCAATTTATCCCATTTTACT	chr13:48413030-48413055	chr13:48412914-48412938	91	+	1.5	49.9	48.4	0	0	0	0	26.9231	32	1	chr13:48412914-48413055	1
chr13:48601190	CpG19397449	AATATTACTAACAAAAAAAACAATACTCTANNNNNNNNNAGATCGGAAGAGCGTCGTGTAGGGAAAGAGTGTGTGACTGGAGTTCAGACGTGTGCTCTTCCGATCTCAAATTATTTCTACCCAAAAACCTC	AATATTACTAACAAAAAAAACAATACTCTA	AGATCGGAAGAGCGTCGTGTAGGGAAAGAGTGTGTGACTGGAGTTCAGACGTGTGCTCTTCCGATCT	CAAATTATTTCTACCCAAAAACCTC	chr13:48601152-48601181	chr13:48601274-48601298	92	-	1.5	49.3	47.8	0	0	0	0	16.6667	32	1	chr13:48601152-48601298	1
chr13:78594076	CpG19593963	AAACAACCAATATTAAAACTTTTACATAANNNNNNNNNAGATCGGAAGAGCGTCGTGTAGGGAAAGAGTGTGTGACTGGAGTTCAGACGTGTGCTCTTCCGATCTTAAAAACCCTAAAATCCCTTAAAAAAAA	AAACAACCAATATTAAAACTTTTACATAA	AGATCGGAAGAGCGTCGTGTAGGGAAAGAGTGTGTGACTGGAGTTCAGACGTGTGCTCTTCCGATCT	TAAAAACCCTAAAATCCCTTAAAAAAAA	chr13:78594145-78594173	chr13:78594027-78594054	90	+	1.1	49.5	48.4	0	0	14	0	17.2414	21.4286	1	chr13:78594027-78594173	1
chr13:95300648	CpG19698557	CAAAACACTAATTAAACTTTAACTAAAATCNNNNNNNNNAGATCGGAAGAGCGTCGTGTAGGGAAAGAGTGTGTGACTGGAGTTCAGACGTGTGCTCTTCCGATCTCACTAAAACAAAAAATACAAAAACAC	CAAAACACTAATTAAACTTTAACTAAAATC	AGATCGGAAGAGCGTCGTGTAGGGAAAGAGTGTGTGACTGGAGTTCAGACGTGTGCTCTTCCGATCT	CACTAAAACAAAAAATACAAAAACAC	chr13:95300721-95300750	chr13:95300596-95300621	99	+	0.4	48.1	48.5	0	0	0	0	20	23.0769	1	chr13:95300596-95300750	1
chr13:103067356	CpG19775506	TTAACATTTACAAAAATCTCTCTTAAAATCNNNNNNNNNAGATCGGAAGAGCGTCGTGTAGGGAAAGAGTGTGTGACTGGAGTTCAGACGTGTGCTCTTCCGATCTTACTCTATATCCTAACTCAATAACTAAATT	TTAACATTTACAAAAATCTCTCTTAAAATC	AGATCGGAAGAGCGTCGTGTAGGGAAAGAGTGTGTGACTGGAGTTCAGACGTGTGCTCTTCCGATCT	TACTCTATATCCTAACTCAATAACTAAATT	chr13:103067300-103067329	chr13:103067427-103067456	97	-	0.3	48.7	49	0	0	0	0	20	23.3333	1	chr13:103067300-103067456	1
chr13:110116146	CpG19833668	CCCTCTAAAAACTAAAAAAAAAAAAANNNNNNNNNAGATCGGAAGAGCGTCGTGTAGGGAAAGAGTGTGTGACTGGAGTTCAGACGTGTGCTCTTCCGATCTCTCTACCATCATTTAATCCTCTACC	CCCTCTAAAAACTAAAAAAAAAAAAA	AGATCGGAAGAGCGTCGTGTAGGGAAAGAGTGTGTGACTGGAGTTCAGACGTGTGCTCTTCCGATCT	CTCTACCATCATTTAATCCTCTACC	chr13:110116205-110116230	chr13:110116087-110116111	93	+	3.6	50.4	46.8	0	0	0	0	19.2308	40	1	chr13:110116087-110116230	1
chr14:21024274	CpG19979497	AAAAATAAAAAAATAACCCTATCAAAACNNNNNNNNNAGATCGGAAGAGCGTCGTGTAGGGAAAGAGTGTGTGACTGGAGTTCAGACGTGTGCTCTTCCGATCTATCTATCTACCCCTAAATCCAAAAA	AAAAATAAAAAAATAACCCTATCAAAAC	AGATCGGAAGAGCGTCGTGTAGGGAAAGAGTGTGTGACTGGAGTTCAGACGTGTGCTCTTCCGATCT	ATCTATCTACCCCTAAATCCAAAAA	chr14:21024340-21024367	chr14:21024225-21024249	90	+	2	49.4	47.4	0	0	0	0	17.8571	32	1	chr14:21024225-21024367	1
chr14:23071520	CpG20002725	AAAAACCTTACTACAACAAAAAAAAAAANNNNNNNNNAGATCGGAAGAGCGTCGTGTAGGGAAAGAGTGTGTGACTGGAGTTCAGACGTGTGCTCTTCCGATCTAAAAACCAAACTACTAATAATAACTAACT	AAAAACCTTACTACAACAAAAAAAAAAA	AGATCGGAAGAGCGTCGTGTAGGGAAAGAGTGTGTGACTGGAGTTCAGACGTGTGCTCTTCCGATCT	AAAAACCAAACTACTAATAATAACTAACT	chr14:23071593-23071620	chr14:23071473-23071501	91	+	0.7	48.6	49.3	0	0	13	0	17.8571	20.6897	1	chr14:23071473-23071620	1
chr14:23071526	CpG20002726	AAAAACCTTACTACAACAAAAAAAAAAANNNNNNNNNAGATCGGAAGAGCGTCGTGTAGGGAAAGAGTGTGTGACTGGAGTTCAGACGTGTGCTCTTCCGATCTAAAAACCAAACTACTAATAATAACTAACT	AAAAACCTTACTACAACAAAAAAAAAAA	AGATCGGAAGAGCGTCGTGTAGGGAAAGAGTGTGTGACTGGAGTTCAGACGTGTGCTCTTCCGATCT	AAAAACCAAACTACTAATAATAACTAACT	chr14:23071593-23071620	chr14:23071473-23071501	91	+	0.7	48.6	49.3	0	0	13	0	17.8571	20.6897	1	chr14:23071473-23071620	1
chr14:53964113	CpG20235606	AAAAAACAAAAACAAAATTATCCCANNNNNNNNNAGATCGGAAGAGCGTCGTGTAGGGAAAGAGTGTGTGACTGGAGTTCAGACGTGTGCTCTTCCGATCTAACTAACTAAAAAAACAAACTTAACAA	AAAAAACAAAAACAAAATTATCCCA	AGATCGGAAGAGCGTCGTGTAGGGAAAGAGTGTGTGACTGGAGTTCAGACGTGTGCTCTTCCGATCT	AACTAACTAAAAAAACAAACTTAACAA	chr14:53964059-53964083	chr14:53964175-53964201	91	-	0	47.9	47.9	0	0	13	0	20	18.5185	1	chr14:53964059-53964201	1
chr14:60641509	CpG20292852	TCAAAAATACCTACCTAACTAAAATCNNNNNNNNNAGATCGGAAGAGCGTCGTGTAGGGAAAGAGTGTGTGACTGGAGTTCAGACGTGTGCTCTTCCGATCTAACTATTTTTATTCCTAACTAACTCACA	TCAAAAATACCTACCTAACTAAAATC	AGATCGGAAGAGCGTCGTGTAGGGAAAGAGTGTGTGACTGGAGTTCAGACGTGTGCTCTTCCGATCT	AACTATTTTTATTCCTAACTAACTCACA	chr14:60641548-60641573	chr14:60641424-60641451	96	+	1.8	49.5	47.7	0	0	0	0	26.9231	25	1	chr14:60641424-60641573	1
chr14:64823276	CpG20332183	TACTTCCTACCAAAATCTCTAAATCNNNNNNNNNAGATCGGAAGAGCGTCGTGTAGGGAAAGAGTGTGTGACTGGAGTTCAGACGTGTGCTCTTCCGATCTAACAACACAATCAAAAAATTATCTCT	TACTTCCTACCAAAATCTCTAAATC	AGATCGGAAGAGCGTCGTGTAGGGAAAGAGTGTGTGACTGGAGTTCAGACGTGTGCTCTTCCGATCT	AACAACACAATCAAAAAATTATCTCT	chr14:64823277-64823301	chr14:64823154-64823179	97	+	0.6	49	48.4	0	0	14	0	32	23.0769	1	chr14:64823154-64823301	1
chr14:65229762	CpG20337206	CCCTACTATCTCCCTACACTCCTACNNNNNNNNNAGATCGGAAGAGCGTCGTGTAGGGAAAGAGTGTGTGACTGGAGTTCAGACGTGTGCTCTTCCGATCTACTTTCTCTTTCACCTCCCCTATAAC	CCCTACTATCTCCCTACACTCCTAC	AGATCGGAAGAGCGTCGTGTAGGGAAAGAGTGTGTGACTGGAGTTCAGACGTGTGCTCTTCCGATCT	ACTTTCTCTTTCACCTCCCCTATAAC	chr14:65229685-65229709	chr14:65229800-65229825	90	-	0.2	54	54.2	0	0	0	0	52	42.3077	1	chr14:65229685-65229825	1
chr14:76128440	CpG20450172	TACATAAATAATCACAAAAAAATTAAAAACNNNNNNNNNAGATCGGAAGAGCGTCGTGTAGGGAAAGAGTGTGTGACTGGAGTTCAGACGTGTGCTCTTCCGATCTATCTACACAAAACTATACTCAATAAATAT	TACATAAATAATCACAAAAAAATTAAAAAC	AGATCGGAAGAGCGTCGTGTAGGGAAAGAGTGTGTGACTGGAGTTCAGACGTGTGCTCTTCCGATCT	ATCTACACAAAACTATACTCAATAAATAT	chr14:76128463-76128492	chr14:76128338-76128366	96	+	0.9	47.9	47	0	0	0	0	13.3333	20.6897	1	chr14:76128338-76128492	1
chr14:91352324	CpG20578915	AATCTACCTAAAAACCAAACTTTATTAANNNNNNNNNAGATCGGAAGAGCGTCGTGTAGGGAAAGAGTGTGTGACTGGAGTTCAGACGTGTGCTCTTCCGATCTTACTAAAACACTTAAACCAAAAACC	AATCTACCTAAAAACCAAACTTTATTAA	AGATCGGAAGAGCGTCGTGTAGGGAAAGAGTGTGTGACTGGAGTTCAGACGTGTGCTCTTCCGATCT	TACTAAAACACTTAAACCAAAAACC	chr14:91352256-91352283	chr14:91352381-91352405	97	-	0.2	48.8	48.6	0	0	14	0	21.4286	28	1	chr14:91352256-91352405	1
chr14:95517046	CpG20630828	AAATAAAAACCTTAAAAAAAACACANNNNNNNNNAGATCGGAAGAGCGTCGTGTAGGGAAAGAGTGTGTGACTGGAGTTCAGACGTGTGCTCTTCCGATCTCCCTCTTCTCATCCTAAAAAATAAC	AAATAAAAACCTTAAAAAAAACACA	AGATCGGAAGAGCGTCGTGTAGGGAAAGAGTGTGTGACTGGAGTTCAGACGTGTGCTCTTCCGATCT	CCCTCTTCTCATCCTAAAAAATAAC	chr14:95517101-95517125	chr14:95516986-95517010	90	+	3.9	49.8	45.9	0	0	13	0	16	36	1	chr14:95516986-95517125	1
chr14:100375431	CpG20689489	CATTCAACTAAAAATTTCTTATAAATCACNNNNNNNNNAGATCGGAAGAGCGTCGTGTAGGGAAAGAGTGTGTGACTGGAGTTCAGACGTGTGCTCTTCCGATCTCTAAACAATTAAACTACTAAAAATACCCT	CATTCAACTAAAAATTTCTTATAAATCAC	AGATCGGAAGAGCGTCGTGTAGGGAAAGAGTGTGTGACTGGAGTTCAGACGTGTGCTCTTCCGATCT	CTAAACAATTAAACTACTAAAAATACCCT	chr14:100375446-100375474	chr14:100375323-100375351	94	+	1.1	49.1	48	0	0	0	0	20.6897	24.1379	1	chr14:100375323-100375474	1
chr14:100851285	CpG20698620	AAAAAATTTTACCCACCAAAAAACAANNNNNNNNNAGATCGGAAGAGCGTCGTGTAGGGAAAGAGTGTGTGACTGGAGTTCAGACGTGTGCTCTTCCGATCTCTATAACCTAAATAAACAAAAAAAACTT	AAAAAATTTTACCCACCAAAAAACAA	AGATCGGAAGAGCGTCGTGTAGGGAAAGAGTGTGTGACTGGAGTTCAGACGTGTGCTCTTCCGATCT	CTATAACCTAAATAAACAAAAAAAACTT	chr14:100851303-100851328	chr14:100851185-100851212	90	+	3.6	46.8	50.4	0	0	0	0	23.0769	17.8571	1	chr14:100851185-100851328	1
chr14:105065871	CpG20783342	CAAAAAAACTAAATTTTATCTTTCCAAANNNNNNNNNAGATCGGAAGAGCGTCGTGTAGGGAAAGAGTGTGTGACTGGAGTTCAGACGTGTGCTCTTCCGATCTACTCAACCTCTCTACTCCTAACACC	CAAAAAAACTAAATTTTATCTTTCCAAA	AGATCGGAAGAGCGTCGTGTAGGGAAAGAGTGTGTGACTGGAGTTCAGACGTGTGCTCTTCCGATCT	ACTCAACCTCTCTACTCCTAACACC	chr14:105065751-105065778	chr14:105065873-105065897	94	-	7.1	55	47.9	0	0	14	0	17.8571	48	1	chr14:105065751-105065897	1
chr15:31087174	CpG20974868	TTACTCTATACCCCAAACTAAAATANNNNNNNNNAGATCGGAAGAGCGTCGTGTAGGGAAAGAGTGTGTGACTGGAGTTCAGACGTGTGCTCTTCCGATCTCACTATAAAAACCAATATAACAATTCCT	TTACTCTATACCCCAAACTAAAATA	AGATCGGAAGAGCGTCGTGTAGGGAAAGAGTGTGTGACTGGAGTTCAGACGTGTGCTCTTCCGATCT	CACTATAAAAACCAATATAACAATTCCT	chr15:31087273-31087297	chr15:31087145-31087172	100	+	1.9	49.1	47.2	0	0	0	0	28	25	1	chr15:31087145-31087297	1
chr15:31554467	CpG20982112	TAACTTACCATTCTCTAACAAATTCNNNNNNNNNAGATCGGAAGAGCGTCGTGTAGGGAAAGAGTGTGTGACTGGAGTTCAGACGTGTGCTCTTCCGATCTTACACATCTCTAACTTTCAAAAAAAAAAAA	TAACTTACCATTCTCTAACAAATTC	AGATCGGAAGAGCGTCGTGTAGGGAAAGAGTGTGTGACTGGAGTTCAGACGTGTGCTCTTCCGATCT	TACACATCTCTAACTTTCAAAAAAAAAAAA	chr15:31554517-31554541	chr15:31554387-31554416	100	+	3.3	50.8	47.5	0	0	13	0	28	20	1	chr15:31554387-31554541	1
chr15:45714651	CpG21130557	TCAAACAAACAATATCTAACCTAAANNNNNNNNNAGATCGGAAGAGCGTCGTGTAGGGAAAGAGTGTGTGACTGGAGTTCAGACGTGTGCTCTTCCGATCTCTAACCACATACATCAAATACACAA	TCAAACAAACAATATCTAACCTAAA	AGATCGGAAGAGCGTCGTGTAGGGAAAGAGTGTGTGACTGGAGTTCAGACGTGTGCTCTTCCGATCT	CTAACCACATACATCAAATACACAA	chr15:45714587-45714611	chr15:45714702-45714726	90	-	2.5	49.8	47.3	0	0	0	0	24	32	1	chr15:45714587-45714726	1
chr15:51681723	CpG21174555	CTCCTAAAACTATAACTTTTATTATAAANNNNNNNNNAGATCGGAAGAGCGTCGTGTAGGGAAAGAGTGTGTGACTGGAGTTCAGACGTGTGCTCTTCCGATCTTAACTTCCTCCAAATTTAAAAAAAACT	CTCCTAAAACTATAACTTTTATTATAAA	AGATCGGAAGAGCGTCGTGTAGGGAAAGAGTGTGTGACTGGAGTTCAGACGTGTGCTCTTCCGATCT	TAACTTCCTCCAAATTTAAAAAAAACT	chr15:51681689-51681716	chr15:51681808-51681834	91	-	4.3	49.2	44.9	0	0	14	0	17.8571	22.2222	1	chr15:51681689-51681834	1
chr15:65076667	CpG21304182	AAAACATCTAAAAACCTATATAATCACNNNNNNNNNAGATCGGAAGAGCGTCGTGTAGGGAAAGAGTGTGTGACTGGAGTTCAGACGTGTGCTCTTCCGATCTCTAAAACTCCCCTAAAACAAAAAACT	AAAACATCTAAAAACCTATATAATCAC	AGATCGGAAGAGCGTCGTGTAGGGAAAGAGTGTGTGACTGGAGTTCAGACGTGTGCTCTTCCGATCT	CTAAAACTCCCCTAAAACAAAAAACT	chr15:65076615-65076641	chr15:65076732-65076757	90	-	3.9	50.8	46.9	0	0	0	0	22.2222	30.7692	1	chr15:65076615-65076757	1
chr15:65400951	CpG21309693	CCTAAATCTCACAATAACCTAATAAAATANNNNNNNNNAGATCGGAAGAGCGTCGTGTAGGGAAAGAGTGTGTGACTGGAGTTCAGACGTGTGCTCTTCCGATCTCACTATAATATTCTCTAAAACTACCACAA	CCTAAATCTCACAATAACCTAATAAAATA	AGATCGGAAGAGCGTCGTGTAGGGAAAGAGTGTGTGACTGGAGTTCAGACGTGTGCTCTTCCGATCT	CACTATAATATTCTCTAAAACTACCACAA	chr15:65401007-65401035	chr15:65400881-65400909	97	+	1.3	49.9	48.6	0	0	0	0	24.1379	27.5862	1	chr15:65400881-65401035	1
chr15:69462359	CpG21357063	CAAAAAAAATAACAAATCACCCTAAANNNNNNNNNAGATCGGAAGAGCGTCGTGTAGGGAAAGAGTGTGTGACTGGAGTTCAGACGTGTGCTCTTCCGATCTTAAAAAAATACCAAACTCCCTAAAAC	CAAAAAAAATAACAAATCACCCTAAA	AGATCGGAAGAGCGTCGTGTAGGGAAAGAGTGTGTGACTGGAGTTCAGACGTGTGCTCTTCCGATCT	TAAAAAAATACCAAACTCCCTAAAAC	chr15:69462273-69462298	chr15:69462394-69462419	95	-	0.7	49	48.3	0	0	14	0	23.0769	26.9231	1	chr15:69462273-69462419	1
chr15:73999494	CpG21404027	AATAACTTTCCACTTATTTATTAACCATTANNNNNNNNNAGATCGGAAGAGCGTCGTGTAGGGAAAGAGTGTGTGACTGGAGTTCAGACGTGTGCTCTTCCGATCTTAAACTAACTATAATTTATTTCCTACT	AATAACTTTCCACTTATTTATTAACCATTA	AGATCGGAAGAGCGTCGTGTAGGGAAAGAGTGTGTGACTGGAGTTCAGACGTGTGCTCTTCCGATCT	TAAACTAACTATAATTTATTTCCTACT	chr15:73999545-73999574	chr15:73999424-73999450	94	+	4.2	44.8	49	0	0	16	0	20	18.5185	1	chr15:73999424-73999574	1
chr15:79091218	CpG21471532	CCAATCCTAATCTTTACATAATCAANNNNNNNNNAGATCGGAAGAGCGTCGTGTAGGGAAAGAGTGTGTGACTGGAGTTCAGACGTGTGCTCTTCCGATCTCTAAAATTAAATACCAATTATCATTTTC	CCAATCCTAATCTTTACATAATCAA	AGATCGGAAGAGCGTCGTGTAGGGAAAGAGTGTGTGACTGGAGTTCAGACGTGTGCTCTTCCGATCT	CTAAAATTAAATACCAATTATCATTTTC	chr15:79091239-79091263	chr15:79091121-79091148	90	+	1.7	45.6	47.3	0	0	0	0	28	17.8571	1	chr15:79091121-79091263	1
chr15:82663335	CpG21507738	AAACACATAACTACCTAAAAACTCTCNNNNNNNNNAGATCGGAAGAGCGTCGTGTAGGGAAAGAGTGTGTGACTGGAGTTCAGACGTGTGCTCTTCCGATCTCACAAACTAAACACTAAAAAAAATAACTA	AAACACATAACTACCTAAAAACTCTC	AGATCGGAAGAGCGTCGTGTAGGGAAAGAGTGTGTGACTGGAGTTCAGACGTGTGCTCTTCCGATCT	CACAAACTAAACACTAAAAAAAATAACTA	chr15:82663336-82663361	chr15:82663207-82663235	100	+	0.8	49	49.8	0	0	0	0	30.7692	20.6897	1	chr15:82663207-82663361	1
chr15:91033279	CpG21602028	ACCTACAAAAAATCCCTAAACATAAANNNNNNNNNAGATCGGAAGAGCGTCGTGTAGGGAAAGAGTGTGTGACTGGAGTTCAGACGTGTGCTCTTCCGATCTCTCAAAAATCAACTACTAATAAACTAC	ACCTACAAAAAATCCCTAAACATAAA	AGATCGGAAGAGCGTCGTGTAGGGAAAGAGTGTGTGACTGGAGTTCAGACGTGTGCTCTTCCGATCT	CTCAAAAATCAACTACTAATAAACTAC	chr15:91033314-91033339	chr15:91033190-91033216	97	+	2.1	47.5	49.6	0	0	0	0	26.9231	25.9259	1	chr15:91033190-91033339	1
chr15:98801578	CpG21677487	AATTAAACAACCTAAATTTATATCCTTAAANNNNNNNNNAGATCGGAAGAGCGTCGTGTAGGGAAAGAGTGTGTGACTGGAGTTCAGACGTGTGCTCTTCCGATCTCTCATTCCTCACAAAAAAAACTTTA	AATTAAACAACCTAAATTTATATCCTTAAA	AGATCGGAAGAGCGTCGTGTAGGGAAAGAGTGTGTGACTGGAGTTCAGACGTGTGCTCTTCCGATCT	CTCATTCCTCACAAAAAAAACTTTA	chr15:98801618-98801647	chr15:98801493-98801517	100	+	1.4	49.1	47.7	0	0	0	0	16.6667	28	1	chr15:98801493-98801647	1
chr16:1543414	CpG21777970	TCCTTCTAAAAATTATATTTCTTAAAAANNNNNNNNNAGATCGGAAGAGCGTCGTGTAGGGAAAGAGTGTGTGACTGGAGTTCAGACGTGTGCTCTTCCGATCTAAAAAAATAACTTACCCAAAACCAC	TCCTTCTAAAAATTATATTTCTTAAAAA	AGATCGGAAGAGCGTCGTGTAGGGAAAGAGTGTGTGACTGGAGTTCAGACGTGTGCTCTTCCGATCT	AAAAAAATAACTTACCCAAAACCAC	chr16:1543312-1543339	chr16:1543431-1543455	91	-	4.2	49.5	45.3	0	0	13	0	14.2857	28	1	chr16:1543312-1543455	1
chr16:1561965	CpG21778524	CCATCCCCAAAAAACTATAAAAAATAACNNNNNNNNNAGATCGGAAGAGCGTCGTGTAGGGAAAGAGTGTGTGACTGGAGTTCAGACGTGTGCTCTTCCGATCTCTAACTCACATTTCAACTCCCTAAAA	CCATCCCCAAAAAACTATAAAAAATAAC	AGATCGGAAGAGCGTCGTGTAGGGAAAGAGTGTGTGACTGGAGTTCAGACGTGTGCTCTTCCGATCT	CTAACTCACATTTCAACTCCCTAAAA	chr16:1562013-1562040	chr16:1561888-1561913	99	+	1.1	51.7	50.6	0	0	0	0	28.5714	34.6154	1	chr16:1561888-1562040	1
chr16:1964062	CpG21790622	CTAAAATACCTTTTATAACTCTAACNNNNNNNNNAGATCGGAAGAGCGTCGTGTAGGGAAAGAGTGTGTGACTGGAGTTCAGACGTGTGCTCTTCCGATCTCTAACCCTTACAATATCCTCCCACA	CTAAAATACCTTTTATAACTCTAAC	AGATCGGAAGAGCGTCGTGTAGGGAAAGAGTGTGTGACTGGAGTTCAGACGTGTGCTCTTCCGATCT	CTAACCCTTACAATATCCTCCCACA	chr16:1964063-1964087	chr16:1963942-1963966	96	+	9.6	53.6	44	0	0	0	0	24	44	1	chr16:1963942-1964087	1
chr16:1992692	CpG21792029	ACTTCTTCTCCATCCTCAACTAAATAANNNNNNNNNAGATCGGAAGAGCGTCGTGTAGGGAAAGAGTGTGTGACTGGAGTTCAGACGTGTGCTCTTCCGATCTCAAAACTCTAATCCTTCCTATAATTC	ACTTCTTCTCCATCCTCAACTAAATAA	AGATCGGAAGAGCGTCGTGTAGGGAAAGAGTGTGTGACTGGAGTTCAGACGTGTGCTCTTCCGATCT	CAAAACTCTAATCCTTCCTATAATTC	chr16:1992755-1992781	chr16:1992632-1992657	97	+	3.9	48.2	52.1	0	0	13	0	33.3333	30.7692	1	chr16:1992632-1992781	1
chr16:3025574	CpG21823858	CCTCAAAAAAAAACTAAAAAATCAANNNNNNNNNAGATCGGAAGAGCGTCGTGTAGGGAAAGAGTGTGTGACTGGAGTTCAGACGTGTGCTCTTCCGATCTCTAACAAAAAAAACCTAAATACTTACTC	CCTCAAAAAAAAACTAAAAAATCAA	AGATCGGAAGAGCGTCGTGTAGGGAAAGAGTGTGTGACTGGAGTTCAGACGTGTGCTCTTCCGATCT	CTAACAAAAAAAACCTAAATACTTACTC	chr16:3025581-3025605	chr16:3025453-3025480	100	+	1.9	48.5	46.6	0	0	0	0	20	25	1	chr16:3025453-3025605	1
chr16:4239561	CpG21849200	TAAAAATACAAACAAAATCTATCACAAAANNNNNNNNNAGATCGGAAGAGCGTCGTGTAGGGAAAGAGTGTGTGACTGGAGTTCAGACGTGTGCTCTTCCGATCTCTCTCCAAAAAAACCAAAAACATAA	TAAAAATACAAACAAAATCTATCACAAAA	AGATCGGAAGAGCGTCGTGTAGGGAAAGAGTGTGTGACTGGAGTTCAGACGTGTGCTCTTCCGATCT	CTCTCCAAAAAAACCAAAAACATAA	chr16:4239653-4239681	chr16:4239530-4239554	98	+	0.9	49.5	48.6	0	0	0	0	17.2414	28	1	chr16:4239530-4239681	1
chr16:4307345	CpG21850936	AAATCCAAAAACAACAAACATTAAAACNNNNNNNNNAGATCGGAAGAGCGTCGTGTAGGGAAAGAGTGTGTGACTGGAGTTCAGACGTGTGCTCTTCCGATCTCAAAACAAAACCTCCCTAAAAAAATAAC	AAATCCAAAAACAACAAACATTAAAAC	AGATCGGAAGAGCGTCGTGTAGGGAAAGAGTGTGTGACTGGAGTTCAGACGTGTGCTCTTCCGATCT	CAAAACAAAACCTCCCTAAAAAAATAAC	chr16:4307252-4307278	chr16:4307372-4307399	93	-	1.5	51.4	49.9	0	0	13	0	22.2222	28.5714	1	chr16:4307252-4307399	1
chr16:11201810	CpG21940029	AATAAACAAATAAAAAAAATAAATCAATANNNNNNNNNAGATCGGAAGAGCGTCGTGTAGGGAAAGAGTGTGTGACTGGAGTTCAGACGTGTGCTCTTCCGATCTAAACAACTAACCCAAAAAACAAACTAAA	AATAAACAAATAAAAAAAATAAATCAATA	AGATCGGAAGAGCGTCGTGTAGGGAAAGAGTGTGTGACTGGAGTTCAGACGTGTGCTCTTCCGATCT	AAACAACTAACCCAAAAAACAAACTAAA	chr16:11201825-11201853	chr16:11201706-11201733	91	+	7.8	52	44.2	0	0	13	0	6.89655	25	1	chr16:11201706-11201853	1
chr16:16087975	CpG22009173	TAATACAAAACATTTTTAAAAATTACNNNNNNNNNAGATCGGAAGAGCGTCGTGTAGGGAAAGAGTGTGTGACTGGAGTTCAGACGTGTGCTCTTCCGATCTTAAACTTTTTAAATAAAATTATCTTATTCC	TAATACAAAACATTTTTAAAAATTAC	AGATCGGAAGAGCGTCGTGTAGGGAAAGAGTGTGTGACTGGAGTTCAGACGTGTGCTCTTCCGATCT	TAAACTTTTTAAATAAAATTATCTTATTCC	chr16:16088020-16088045	chr16:16087900-16087929	90	+	2.6	45.7	43.1	0	0	15	0	11.5385	13.3333	1	chr16:16087900-16088045	1
chr16:21203187	CpG22070599	TAATCTATCCTAAATATCTCTATAAATCNNNNNNNNNAGATCGGAAGAGCGTCGTGTAGGGAAAGAGTGTGTGACTGGAGTTCAGACGTGTGCTCTTCCGATCTAACTATAACTACTAATTAACATTTTCTCA	TAATCTATCCTAAATATCTCTATAAATC	AGATCGGAAGAGCGTCGTGTAGGGAAAGAGTGTGTGACTGGAGTTCAGACGTGTGCTCTTCCGATCT	AACTATAACTACTAATTAACATTTTCTCA	chr16:21203138-21203165	chr16:21203257-21203285	91	-	3.2	48	44.8	0	0	0	0	21.4286	20.6897	1	chr16:21203138-21203285	1
chr16:21653817	CpG22077430	ACCCAAAATAATAAAAATATAAACTTCTCNNNNNNNNNAGATCGGAAGAGCGTCGTGTAGGGAAAGAGTGTGTGACTGGAGTTCAGACGTGTGCTCTTCCGATCTAAAATCTAAAAAAAACACAAAACCTAA	ACCCAAAATAATAAAAATATAAACTTCTC	AGATCGGAAGAGCGTCGTGTAGGGAAAGAGTGTGTGACTGGAGTTCAGACGTGTGCTCTTCCGATCT	AAAATCTAAAAAAAACACAAAACCTAA	chr16:21653738-21653766	chr16:21653859-21653885	92	-	0.2	48.3	48.1	0	0	0	0	20.6897	18.5185	1	chr16:21653738-21653885	1
chr16:29808610	CpG22183780	AAAACTACCTCACATTTCTAAAAAAANNNNNNNNNAGATCGGAAGAGCGTCGTGTAGGGAAAGAGTGTGTGACTGGAGTTCAGACGTGTGCTCTTCCGATCTAAAACCCTAACTATACACCTTCATATA	AAAACTACCTCACATTTCTAAAAAAA	AGATCGGAAGAGCGTCGTGTAGGGAAAGAGTGTGTGACTGGAGTTCAGACGTGTGCTCTTCCGATCT	AAAACCCTAACTATACACCTTCATATA	chr16:29808560-29808585	chr16:29808686-29808712	100	-	1.2	49.8	48.6	0	0	13	0	23.0769	29.6296	1	chr16:29808560-29808712	1
chr16:30985243	CpG22210394	AAAAAAAACCCCTCCAAACCAATCTANNNNNNNNNAGATCGGAAGAGCGTCGTGTAGGGAAAGAGTGTGTGACTGGAGTTCAGACGTGTGCTCTTCCGATCTAAAACAAAAATAATAAAAATTATAAC	AAAAAAAACCCCTCCAAACCAATCTA	AGATCGGAAGAGCGTCGTGTAGGGAAAGAGTGTGTGACTGGAGTTCAGACGTGTGCTCTTCCGATCT	AAAACAAAAATAATAAAAATTATAAC	chr16:30985247-30985272	chr16:30985131-30985156	90	+	12.3	41.4	53.7	0	0	0	0	34.6154	7.69231	1	chr16:30985131-30985272	1
chr16:30985309	CpG22210396	AAACTAACCTAAAAAAACCCTCTTCNNNNNNNNNAGATCGGAAGAGCGTCGTGTAGGGAAAGAGTGTGTGACTGGAGTTCAGACGTGTGCTCTTCCGATCTAAAAACCAAAAATTAAAAAAAATAAAAAAA	AAACTAACCTAAAAAAACCCTCTTC	AGATCGGAAGAGCGTCGTGTAGGGAAAGAGTGTGTGACTGGAGTTCAGACGTGTGCTCTTCCGATCT	AAAAACCAAAAATTAAAAAAAATAAAAAAA	chr16:30985247-30985271	chr16:30985368-30985397	96	-	3.2	46.8	50	0	0	0	0	32	6.66667	1	chr16:30985247-30985397	1
chr16:54370496	CpG22393018	TAAAACCCATTTATCATCTAAATAATCCNNNNNNNNNAGATCGGAAGAGCGTCGTGTAGGGAAAGAGTGTGTGACTGGAGTTCAGACGTGTGCTCTTCCGATCTCACATTAAAAAACAATAAACACAACA	TAAAACCCATTTATCATCTAAATAATCC	AGATCGGAAGAGCGTCGTGTAGGGAAAGAGTGTGTGACTGGAGTTCAGACGTGTGCTCTTCCGATCT	CACATTAAAAAACAATAAACACAACA	chr16:54370387-54370414	chr16:54370509-54370534	94	-	0.3	48.9	48.6	0	0	13	0	25	23.0769	1	chr16:54370387-54370534	1
chr16:70737239	CpG22571169	TTTACTCAAAAATACCACTAAAACACNNNNNNNNNAGATCGGAAGAGCGTCGTGTAGGGAAAGAGTGTGTGACTGGAGTTCAGACGTGTGCTCTTCCGATCTCTCTAACTCATCTACTCTTATAAACAAAAT	TTTACTCAAAAATACCACTAAAACAC	AGATCGGAAGAGCGTCGTGTAGGGAAAGAGTGTGTGACTGGAGTTCAGACGTGTGCTCTTCCGATCT	CTCTAACTCATCTACTCTTATAAACAAAAT	chr16:70737316-70737341	chr16:70737188-70737217	98	+	1.2	50.3	49.1	0	0	0	0	26.9231	26.6667	1	chr16:70737188-70737341	1
chr16:73056939	CpG22597037	ATATTCTATAATTTACATTACAACCAAACNNNNNNNNNAGATCGGAAGAGCGTCGTGTAGGGAAAGAGTGTGTGACTGGAGTTCAGACGTGTGCTCTTCCGATCTATCTACAACTAACTATTCTCCCAAA	ATATTCTATAATTTACATTACAACCAAAC	AGATCGGAAGAGCGTCGTGTAGGGAAAGAGTGTGTGACTGGAGTTCAGACGTGTGCTCTTCCGATCT	ATCTACAACTAACTATTCTCCCAAA	chr16:73056968-73056996	chr16:73056845-73056869	98	+	1.7	49.5	47.8	0	0	0	0	20.6897	32	1	chr16:73056845-73056996	1
chr16:75116713	CpG22622890	CTAAAAACTATTCCCCTAAAAAAACTANNNNNNNNNAGATCGGAAGAGCGTCGTGTAGGGAAAGAGTGTGTGACTGGAGTTCAGACGTGTGCTCTTCCGATCTCAATAAACTAACAACAACAATAACTAC	CTAAAAACTATTCCCCTAAAAAAACTA	AGATCGGAAGAGCGTCGTGTAGGGAAAGAGTGTGTGACTGGAGTTCAGACGTGTGCTCTTCCGATCT	CAATAAACTAACAACAACAATAACTAC	chr16:75116667-75116693	chr16:75116784-75116810	90	-	0.1	48.4	48.5	0	0	0	0	25.9259	25.9259	1	chr16:75116667-75116810	1
chr16:83953336	CpG22719920	AAAACTCTAAAAAACCAAAAAAAAATAAANNNNNNNNNAGATCGGAAGAGCGTCGTGTAGGGAAAGAGTGTGTGACTGGAGTTCAGACGTGTGCTCTTCCGATCTCTAACAAACAATAATACAAAAACCCAA	AAAACTCTAAAAAACCAAAAAAAAATAAA	AGATCGGAAGAGCGTCGTGTAGGGAAAGAGTGTGTGACTGGAGTTCAGACGTGTGCTCTTCCGATCT	CTAACAAACAATAATACAAAAACCCAA	chr16:83953218-83953246	chr16:83953343-83953369	96	-	1.7	49.9	48.2	0	0	0	0	13.7931	25.9259	1	chr16:83953218-83953369	1
chr16:85395429	CpG22750455	CCTACATATCTAACCAAACTAAACACNNNNNNNNNAGATCGGAAGAGCGTCGTGTAGGGAAAGAGTGTGTGACTGGAGTTCAGACGTGTGCTCTTCCGATCTCTATATACCAAACTCCTCATATAAAAAAA	CCTACATATCTAACCAAACTAAACAC	AGATCGGAAGAGCGTCGTGTAGGGAAAGAGTGTGTGACTGGAGTTCAGACGTGTGCTCTTCCGATCT	CTATATACCAAACTCCTCATATAAAAAAA	chr16:85395485-85395510	chr16:85395357-85395385	99	+	1.4	48.6	50	0	0	0	0	34.6154	24.1379	1	chr16:85395357-85395510	1
chr16:88783810	CpG22830256	ATCTATCTAAAAACCTCAAACAAACNNNNNNNNNAGATCGGAAGAGCGTCGTGTAGGGAAAGAGTGTGTGACTGGAGTTCAGACGTGTGCTCTTCCGATCTCACTAAAAAAAATTACTCAAAACCTC	ATCTATCTAAAAACCTCAAACAAAC	AGATCGGAAGAGCGTCGTGTAGGGAAAGAGTGTGTGACTGGAGTTCAGACGTGTGCTCTTCCGATCT	CACTAAAAAAAATTACTCAAAACCTC	chr16:88783813-88783837	chr16:88783697-88783722	90	+	0.3	48.5	48.2	0	0	13	0	28	26.9231	1	chr16:88783697-88783837	1
chr16:88968389	CpG22837331	ATAAAAAAAAAAACAACAAACAACCNNNNNNNNNAGATCGGAAGAGCGTCGTGTAGGGAAAGAGTGTGTGACTGGAGTTCAGACGTGTGCTCTTCCGATCTCTAACTCTATCCCCACTACCAAAAA	ATAAAAAAAAAAACAACAAACAACC	AGATCGGAAGAGCGTCGTGTAGGGAAAGAGTGTGTGACTGGAGTTCAGACGTGTGCTCTTCCGATCT	CTAACTCTATCCCCACTACCAAAAA	chr16:88968314-88968338	chr16:88968430-88968454	91	-	4.4	52	47.6	0	0	13	0	20	40	1	chr16:88968314-88968454	1
chr16:89003777	CpG22838469	TAAATCTAAATCTAAAAAAAAAAATCACTANNNNNNNNNAGATCGGAAGAGCGTCGTGTAGGGAAAGAGTGTGTGACTGGAGTTCAGACGTGTGCTCTTCCGATCTAACTAACATTTAAAATAAAACCCTCAA	TAAATCTAAATCTAAAAAAAAAAATCACTA	AGATCGGAAGAGCGTCGTGTAGGGAAAGAGTGTGTGACTGGAGTTCAGACGTGTGCTCTTCCGATCT	AACTAACATTTAAAATAAAACCCTCAA	chr16:89003840-89003869	chr16:89003723-89003749	90	+	2.1	48.8	46.7	0	0	0	0	13.3333	22.2222	1	chr16:89003723-89003869	1
chr17:414271	CpG22880704	CCCAAAAAAACCACAATACCTTAAANNNNNNNNNAGATCGGAAGAGCGTCGTGTAGGGAAAGAGTGTGTGACTGGAGTTCAGACGTGTGCTCTTCCGATCTCTCACCACAAATTTATATATTAAAAACC	CCCAAAAAAACCACAATACCTTAAA	AGATCGGAAGAGCGTCGTGTAGGGAAAGAGTGTGTGACTGGAGTTCAGACGTGTGCTCTTCCGATCT	CTCACCACAAATTTATATATTAAAAACC	chr17:414276-414300	chr17:414152-414179	96	+	2.4	48.6	51	0	0	0	0	32	25	1	chr17:414152-414300	1
chr17:8155694	CpG23036378	TAACCTAAAATAAAATAAAAAAATAAAAANNNNNNNNNAGATCGGAAGAGCGTCGTGTAGGGAAAGAGTGTGTGACTGGAGTTCAGACGTGTGCTCTTCCGATCTTAAAATTTAAACAAATTAACTATACA	TAACCTAAAATAAAATAAAAAAATAAAAA	AGATCGGAAGAGCGTCGTGTAGGGAAAGAGTGTGTGACTGGAGTTCAGACGTGTGCTCTTCCGATCT	TAAAATTTAAACAAATTAACTATACA	chr17:8155575-8155603	chr17:8155695-8155720	91	-	1	42.8	43.8	0	0	14	0	6.89655	11.5385	1	chr17:8155575-8155720	1
chr17:11601852	CpG23084719	TAAAATTAAAAATATTAACTAAAAAAAAACNNNNNNNNNAGATCGGAAGAGCGTCGTGTAGGGAAAGAGTGTGTGACTGGAGTTCAGACGTGTGCTCTTCCGATCTATCTCTAATTACCTACTCCCCTTTT	TAAAATTAAAAATATTAACTAAAAAAAAAC	AGATCGGAAGAGCGTCGTGTAGGGAAAGAGTGTGTGACTGGAGTTCAGACGTGTGCTCTTCCGATCT	ATCTCTAATTACCTACTCCCCTTTT	chr17:11601894-11601923	chr17:11601769-11601793	100	+	6.6	50.6	44	0	0	0	0	6.66667	36	1	chr17:11601769-11601923	1
chr17:16329730	CpG23134828	AAATCAAAACTACTAAATAATAACCAAACNNNNNNNNNAGATCGGAAGAGCGTCGTGTAGGGAAAGAGTGTGTGACTGGAGTTCAGACGTGTGCTCTTCCGATCTCTCTTCCATTTAATTACTACTTCAATAAA	AAATCAAAACTACTAAATAATAACCAAAC	AGATCGGAAGAGCGTCGTGTAGGGAAAGAGTGTGTGACTGGAGTTCAGACGTGTGCTCTTCCGATCT	CTCTTCCATTTAATTACTACTTCAATAAA	chr17:16329681-16329709	chr17:16329803-16329831	93	-	0.4	49	48.6	0	0	0	0	20.6897	24.1379	1	chr17:16329681-16329831	1
chr17:29006255	CpG23332872	AAAACCTAAACTCCTACCCCTAAATCNNNNNNNNNAGATCGGAAGAGCGTCGTGTAGGGAAAGAGTGTGTGACTGGAGTTCAGACGTGTGCTCTTCCGATCTAACTATTAATTAAAATTCCTTAACAAA	AAAACCTAAACTCCTACCCCTAAATC	AGATCGGAAGAGCGTCGTGTAGGGAAAGAGTGTGTGACTGGAGTTCAGACGTGTGCTCTTCCGATCT	AACTATTAATTAAAATTCCTTAACAAA	chr17:29006132-29006157	chr17:29006257-29006283	99	-	7.3	45.2	52.5	0	0	0	0	38.4615	14.8148	1	chr17:29006132-29006283	1
chr17:36933721	CpG23428131	CCCTAATCCAAAATATACAAATCCTAANNNNNNNNNAGATCGGAAGAGCGTCGTGTAGGGAAAGAGTGTGTGACTGGAGTTCAGACGTGTGCTCTTCCGATCTCCTAAACTATAAAAATCACCTCCTA	CCCTAATCCAAAATATACAAATCCTAA	AGATCGGAAGAGCGTCGTGTAGGGAAAGAGTGTGTGACTGGAGTTCAGACGTGTGCTCTTCCGATCT	CCTAAACTATAAAAATCACCTCCTA	chr17:36933798-36933824	chr17:36933682-36933706	91	+	1.4	48.1	49.5	0	0	13	0	29.6296	32	1	chr17:36933682-36933824	1
chr17:41687987	CpG23499205	TAAAATCAAAAAATACAAACAACCAAATANNNNNNNNNAGATCGGAAGAGCGTCGTGTAGGGAAAGAGTGTGTGACTGGAGTTCAGACGTGTGCTCTTCCGATCTCAATCAACCTTTCTTACTTTCAATTTATT	TAAAATCAAAAAATACAAACAACCAAATA	AGATCGGAAGAGCGTCGTGTAGGGAAAGAGTGTGTGACTGGAGTTCAGACGTGTGCTCTTCCGATCT	CAATCAACCTTTCTTACTTTCAATTTATT	chr17:41687941-41687969	chr17:41688060-41688088	90	-	1.5	50.5	49	0	0	0	0	17.2414	24.1379	1	chr17:41687941-41688088	1
chr17:42019914	CpG23505834	TCAAATATTTTCTAAACATCATCTATCTANNNNNNNNNAGATCGGAAGAGCGTCGTGTAGGGAAAGAGTGTGTGACTGGAGTTCAGACGTGTGCTCTTCCGATCTAAAACCCAAAATTCTAAACTCCCTAAA	TCAAATATTTTCTAAACATCATCTATCTA	AGATCGGAAGAGCGTCGTGTAGGGAAAGAGTGTGTGACTGGAGTTCAGACGTGTGCTCTTCCGATCT	AAAACCCAAAATTCTAAACTCCCTAAA	chr17:42019793-42019821	chr17:42019922-42019948	100	-	4	51.9	47.9	0	0	0	0	20.6897	29.6296	1	chr17:42019793-42019948	1
chr17:42682145	CpG23518668	TAACAAAAACAATAAATTATTTTTTCTTTCNNNNNNNNNAGATCGGAAGAGCGTCGTGTAGGGAAAGAGTGTGTGACTGGAGTTCAGACGTGTGCTCTTCCGATCTAACACTATAAATTTAACATTTTTACCCTAC	TAACAAAAACAATAAATTATTTTTTCTTTC	AGATCGGAAGAGCGTCGTGTAGGGAAAGAGTGTGTGACTGGAGTTCAGACGTGTGCTCTTCCGATCT	AACACTATAAATTTAACATTTTTACCCTAC	chr17:42682102-42682131	chr17:42682232-42682261	100	-	2.7	50	47.3	0	0	0	0	13.3333	23.3333	1	chr17:42682102-42682261	1
chr17:47790467	CpG23603099	AATTCTAAAAAACAATAAATCCCAAAATANNNNNNNNNAGATCGGAAGAGCGTCGTGTAGGGAAAGAGTGTGTGACTGGAGTTCAGACGTGTGCTCTTCCGATCTCAATCCAAAAAATCCAACTCCTAACTTT	AATTCTAAAAAACAATAAATCCCAAAATA	AGATCGGAAGAGCGTCGTGTAGGGAAAGAGTGTGTGACTGGAGTTCAGACGTGTGCTCTTCCGATCT	CAATCCAAAAAATCCAACTCCTAACTTT	chr17:47790435-47790463	chr17:47790563-47790590	99	-	4.9	53.3	48.4	0	0	0	0	17.2414	32.1429	1	chr17:47790435-47790590	1
chr17:48501114	CpG23612216	CTATAAACTTAAAACAAAAACTAAAATCTCNNNNNNNNNAGATCGGAAGAGCGTCGTGTAGGGAAAGAGTGTGTGACTGGAGTTCAGACGTGTGCTCTTCCGATCTAACAAAAAACAAATAAACTACACCAA	CTATAAACTTAAAACAAAAACTAAAATCTC	AGATCGGAAGAGCGTCGTGTAGGGAAAGAGTGTGTGACTGGAGTTCAGACGTGTGCTCTTCCGATCT	AACAAAAAACAAATAAACTACACCAA	chr17:48501012-48501041	chr17:48501133-48501158	91	-	1.5	49.6	48.1	0	0	0	0	20	23.0769	1	chr17:48501012-48501158	1
chr17:55285767	CpG23682543	TTTTACACAAAATACTACAAACTAAAAAACNNNNNNNNNAGATCGGAAGAGCGTCGTGTAGGGAAAGAGTGTGTGACTGGAGTTCAGACGTGTGCTCTTCCGATCTTTCTCTAACTTACTCCCCAAATAAA	TTTTACACAAAATACTACAAACTAAAAAAC	AGATCGGAAGAGCGTCGTGTAGGGAAAGAGTGTGTGACTGGAGTTCAGACGTGTGCTCTTCCGATCT	TTCTCTAACTTACTCCCCAAATAAA	chr17:55285680-55285709	chr17:55285800-55285824	90	-	0.1	49.6	49.7	0	0	0	0	20	32	1	chr17:55285680-55285824	1
chr17:58755639	CpG23720199	AACCCTACAATACTTAATTAAAACCNNNNNNNNNAGATCGGAAGAGCGTCGTGTAGGGAAAGAGTGTGTGACTGGAGTTCAGACGTGTGCTCTTCCGATCTCTAAACTTAAAAATATCTTAACTCACTCTT	AACCCTACAATACTTAATTAAAACC	AGATCGGAAGAGCGTCGTGTAGGGAAAGAGTGTGTGACTGGAGTTCAGACGTGTGCTCTTCCGATCT	CTAAACTTAAAAATATCTTAACTCACTCTT	chr17:58755645-58755669	chr17:58755518-58755547	97	+	1.8	49.4	47.6	0	0	13	0	28	23.3333	1	chr17:58755518-58755669	1
chr17:66304611	CpG23812400	ATTTTTCCTTTCCTTTTTAAACATCTANNNNNNNNNAGATCGGAAGAGCGTCGTGTAGGGAAAGAGTGTGTGACTGGAGTTCAGACGTGTGCTCTTCCGATCTAACACAAATATCTTAAACCACTAAAATA	ATTTTTCCTTTCCTTTTTAAACATCTA	AGATCGGAAGAGCGTCGTGTAGGGAAAGAGTGTGTGACTGGAGTTCAGACGTGTGCTCTTCCGATCT	AACACAAATATCTTAAACCACTAAAATA	chr17:66304683-66304709	chr17:66304560-66304587	95	+	0.1	48.7	48.8	0	0	0	0	22.2222	21.4286	1	chr17:66304560-66304709	1
chr17:66304784	CpG23812404	ACAATAAAAATCACTCATAAAAATAACNNNNNNNNNAGATCGGAAGAGCGTCGTGTAGGGAAAGAGTGTGTGACTGGAGTTCAGACGTGTGCTCTTCCGATCTCTAACCTCCTCTTAACCAAATACAATA	ACAATAAAAATCACTCATAAAAATAAC	AGATCGGAAGAGCGTCGTGTAGGGAAAGAGTGTGTGACTGGAGTTCAGACGTGTGCTCTTCCGATCT	CTAACCTCCTCTTAACCAAATACAATA	chr17:66304739-66304765	chr17:66304861-66304887	95	-	4.4	50.9	46.5	0	0	0	0	18.5185	33.3333	1	chr17:66304739-66304887	1
chr17:74982699	CpG23916989	ACACTATAAAACCCTAAAATCTTATAACNNNNNNNNNAGATCGGAAGAGCGTCGTGTAGGGAAAGAGTGTGTGACTGGAGTTCAGACGTGTGCTCTTCCGATCTCTAACACCTCACCTAAATATCAAAAAA	ACACTATAAAACCCTAAAATCTTATAAC	AGATCGGAAGAGCGTCGTGTAGGGAAAGAGTGTGTGACTGGAGTTCAGACGTGTGCTCTTCCGATCT	CTAACACCTCACCTAAATATCAAAAAA	chr17:74982643-74982670	chr17:74982761-74982787	90	-	2	50.4	48.4	0	0	0	0	25	29.6296	1	chr17:74982643-74982787	1
chr17:79391833	CpG24010898	TCATACATATTAATAATCCTAATATCTCNNNNNNNNNAGATCGGAAGAGCGTCGTGTAGGGAAAGAGTGTGTGACTGGAGTTCAGACGTGTGCTCTTCCGATCTAAAAAAAAACCTAAAACTTATCCAAC	TCATACATATTAATAATCCTAATATCTC	AGATCGGAAGAGCGTCGTGTAGGGAAAGAGTGTGTGACTGGAGTTCAGACGTGTGCTCTTCCGATCT	AAAAAAAAACCTAAAACTTATCCAAC	chr17:79391761-79391788	chr17:79391879-79391904	90	-	3	48.3	45.3	0	0	0	0	21.4286	23.0769	1	chr17:79391761-79391904	1
chr17:82230549	CpG24090535	ATAAATCCTAAAATAACCTAACCACNNNNNNNNNAGATCGGAAGAGCGTCGTGTAGGGAAAGAGTGTGTGACTGGAGTTCAGACGTGTGCTCTTCCGATCTTACTTTAAAAAAACAACTACCAAAAA	ATAAATCCTAAAATAACCTAACCAC	AGATCGGAAGAGCGTCGTGTAGGGAAAGAGTGTGTGACTGGAGTTCAGACGTGTGCTCTTCCGATCT	TACTTTAAAAAAACAACTACCAAAAA	chr17:82230616-82230640	chr17:82230500-82230525	90	+	0.2	47.4	47.2	0	0	13	0	28	19.2308	1	chr17:82230500-82230640	1
chr17:82274220	CpG24092157	ATAACTTTATCCTCAATCTTCAAACTANNNNNNNNNAGATCGGAAGAGCGTCGTGTAGGGAAAGAGTGTGTGACTGGAGTTCAGACGTGTGCTCTTCCGATCTCACTCCTTATTTCCTTTACAAAAAA	ATAACTTTATCCTCAATCTTCAAACTA	AGATCGGAAGAGCGTCGTGTAGGGAAAGAGTGTGTGACTGGAGTTCAGACGTGTGCTCTTCCGATCT	CACTCCTTATTTCCTTTACAAAAAA	chr17:82274144-82274170	chr17:82274269-82274293	98	-	0.3	48.6	48.9	0	0	0	0	25.9259	28	1	chr17:82274144-82274293	1
chr17:82435790	CpG24097164	ACCAACAAAACTAAAAAAAAAAATAAACNNNNNNNNNAGATCGGAAGAGCGTCGTGTAGGGAAAGAGTGTGTGACTGGAGTTCAGACGTGTGCTCTTCCGATCTAAAAAATTATACCTATCACACATAC	ACCAACAAAACTAAAAAAAAAAATAAAC	AGATCGGAAGAGCGTCGTGTAGGGAAAGAGTGTGTGACTGGAGTTCAGACGTGTGCTCTTCCGATCT	AAAAAATTATACCTATCACACATAC	chr17:82435876-82435903	chr17:82435751-82435775	100	+	2.8	45.9	48.7	0	0	13	0	17.8571	24	1	chr17:82435751-82435903	1
chr18:6413909	CpG24178706	CAATAACTAAAAAAAATCAAAAACAAAAAANNNNNNNNNAGATCGGAAGAGCGTCGTGTAGGGAAAGAGTGTGTGACTGGAGTTCAGACGTGTGCTCTTCCGATCTATCTCAACAATAACAATAACCAAAC	CAATAACTAAAAAAAATCAAAAACAAAAAA	AGATCGGAAGAGCGTCGTGTAGGGAAAGAGTGTGTGACTGGAGTTCAGACGTGTGCTCTTCCGATCT	ATCTCAACAATAACAATAACCAAAC	chr18:6413919-6413948	chr18:6413801-6413825	93	+	0.4	48.7	48.3	0	0	0	0	13.3333	28	1	chr18:6413801-6413948	1
chr18:45724042	CpG24542523	ACACACAAAACAAAATAAAACTCTANNNNNNNNNAGATCGGAAGAGCGTCGTGTAGGGAAAGAGTGTGTGACTGGAGTTCAGACGTGTGCTCTTCCGATCTAAAACAATTAATACTCTATCAAAAACAAA	ACACACAAAACAAAATAAAACTCTA	AGATCGGAAGAGCGTCGTGTAGGGAAAGAGTGTGTGACTGGAGTTCAGACGTGTGCTCTTCCGATCT	AAAACAATTAATACTCTATCAAAAACAAA	chr18:45724124-45724148	chr18:45724001-45724029	94	+	0.1	48.4	48.5	0	0	0	0	24	17.2414	1	chr18:45724001-45724148	1
chr18:48543475	CpG24572011	AAAAAAAACCCAAACCTAAAAAAAAANNNNNNNNNAGATCGGAAGAGCGTCGTGTAGGGAAAGAGTGTGTGACTGGAGTTCAGACGTGTGCTCTTCCGATCTCTCTAACCTTAATTCCAAAATCAAAA	AAAAAAAACCCAAACCTAAAAAAAAA	AGATCGGAAGAGCGTCGTGTAGGGAAAGAGTGTGTGACTGGAGTTCAGACGTGTGCTCTTCCGATCT	CTCTAACCTTAATTCCAAAATCAAAA	chr18:48543426-48543451	chr18:48543542-48543567	90	-	0.1	48.8	48.9	0	0	0	0	19.2308	26.9231	1	chr18:48543426-48543567	1
chr18:68722183	CpG24737453	AATCTAAAATTCTCAAAAACCATTTAAATANNNNNNNNNAGATCGGAAGAGCGTCGTGTAGGGAAAGAGTGTGTGACTGGAGTTCAGACGTGTGCTCTTCCGATCTCAATCAAAATAAATTTCTCCTTAAAC	AATCTAAAATTCTCAAAAACCATTTAAATA	AGATCGGAAGAGCGTCGTGTAGGGAAAGAGTGTGTGACTGGAGTTCAGACGTGTGCTCTTCCGATCT	CAATCAAAATAAATTTCTCCTTAAAC	chr18:68722094-68722123	chr18:68722217-68722242	93	-	1.8	46.8	48.6	0	0	0	0	16.6667	23.0769	1	chr18:68722094-68722242	1
chr19:1238539	CpG24918790	CTATCACACAAAAAAAAAAACAAAANNNNNNNNNAGATCGGAAGAGCGTCGTGTAGGGAAAGAGTGTGTGACTGGAGTTCAGACGTGTGCTCTTCCGATCTAAAACAACTTTAAACTTTAAATTTCTAC	CTATCACACAAAAAAAAAAACAAAA	AGATCGGAAGAGCGTCGTGTAGGGAAAGAGTGTGTGACTGGAGTTCAGACGTGTGCTCTTCCGATCT	AAAACAACTTTAAACTTTAAATTTCTAC	chr19:1238439-1238463	chr19:1238564-1238591	100	-	0.2	47.4	47.2	0	0	13	0	20	17.8571	1	chr19:1238439-1238591	1
chr19:4558107	CpG25027896	CTATTCATTAAAAACAAATATTACTAAANNNNNNNNNAGATCGGAAGAGCGTCGTGTAGGGAAAGAGTGTGTGACTGGAGTTCAGACGTGTGCTCTTCCGATCTCTCACTCAAACCTAAACCACTATCCC	CTATTCATTAAAAACAAATATTACTAAA	AGATCGGAAGAGCGTCGTGTAGGGAAAGAGTGTGTGACTGGAGTTCAGACGTGTGCTCTTCCGATCT	CTCACTCAAACCTAAACCACTATCCC	chr19:4558014-4558041	chr19:4558132-4558157	90	-	10.6	55.1	44.5	0	0	0	0	14.2857	46.1538	1	chr19:4558014-4558157	1
chr19:4652537	CpG25030310	AAAAAAAATAAAAAAAAACCCACAAANNNNNNNNNAGATCGGAAGAGCGTCGTGTAGGGAAAGAGTGTGTGACTGGAGTTCAGACGTGTGCTCTTCCGATCTAAAACCAAAAAAAAAAATAACATTAATAT	AAAAAAAATAAAAAAAAACCCACAAA	AGATCGGAAGAGCGTCGTGTAGGGAAAGAGTGTGTGACTGGAGTTCAGACGTGTGCTCTTCCGATCT	AAAACCAAAAAAAAAAATAACATTAATAT	chr19:4652495-4652520	chr19:4652613-4652641	92	-	1.1	46.4	47.5	0	0	13	0	15.3846	10.3448	1	chr19:4652495-4652641	1
chr19:6360673	CpG25072040	TAAAAAACAAAAATAAAAAAATCACTTAAANNNNNNNNNAGATCGGAAGAGCGTCGTGTAGGGAAAGAGTGTGTGACTGGAGTTCAGACGTGTGCTCTTCCGATCTCTCAACCTCCCAAAATACTAAAATT	TAAAAAACAAAAATAAAAAAATCACTTAAA	AGATCGGAAGAGCGTCGTGTAGGGAAAGAGTGTGTGACTGGAGTTCAGACGTGTGCTCTTCCGATCT	CTCAACCTCCCAAAATACTAAAATT	chr19:6360743-6360772	chr19:6360626-6360650	92	+	2.7	49.8	47.1	0	0	0	0	10	32	6	chr19:6360626-6360772	1
chr19:7921321	CpG25105487	ATACAAAAAATTAAACTTTAACTTCTCTACNNNNNNNNNAGATCGGAAGAGCGTCGTGTAGGGAAAGAGTGTGTGACTGGAGTTCAGACGTGTGCTCTTCCGATCTCTAAACCTTACAACTTCCTTAAATAAC	ATACAAAAAATTAAACTTTAACTTCTCTAC	AGATCGGAAGAGCGTCGTGTAGGGAAAGAGTGTGTGACTGGAGTTCAGACGTGTGCTCTTCCGATCT	CTAAACCTTACAACTTCCTTAAATAAC	chr19:7921341-7921370	chr19:7921218-7921244	96	+	0.5	49.2	48.7	0	0	0	0	20	29.6296	1	chr19:7921218-7921370	1
chr19:10292153	CpG25148279	CCTAACCTCTAAAACTAAAAACAATCNNNNNNNNNAGATCGGAAGAGCGTCGTGTAGGGAAAGAGTGTGTGACTGGAGTTCAGACGTGTGCTCTTCCGATCTAACTACCTAACACCCTCCTACTCTA	CCTAACCTCTAAAACTAAAAACAATC	AGATCGGAAGAGCGTCGTGTAGGGAAAGAGTGTGTGACTGGAGTTCAGACGTGTGCTCTTCCGATCT	AACTACCTAACACCCTCCTACTCTA	chr19:10292118-10292143	chr19:10292235-10292259	91	-	4.4	53.4	49	0	0	0	0	30.7692	44	1	chr19:10292118-10292259	1
chr19:11156353	CpG25170552	TACTTTTTTTTTAAAAACAAAATATTACTCNNNNNNNNNAGATCGGAAGAGCGTCGTGTAGGGAAAGAGTGTGTGACTGGAGTTCAGACGTGTGCTCTTCCGATCTCACTTACTAACTATATTACCCTAAACAA	TACTTTTTTTTTAAAAACAAAATATTACTC	AGATCGGAAGAGCGTCGTGTAGGGAAAGAGTGTGTGACTGGAGTTCAGACGTGTGCTCTTCCGATCT	CACTTACTAACTATATTACCCTAAACAA	chr19:11156376-11156405	chr19:11156258-11156285	90	+	2.4	49.3	46.9	0	0	0	0	13.3333	28.5714	1	chr19:11156258-11156405	1
chr19:12848057	CpG25203690	TCACCCCACATACATTCAAAAAACTNNNNNNNNNAGATCGGAAGAGCGTCGTGTAGGGAAAGAGTGTGTGACTGGAGTTCAGACGTGTGCTCTTCCGATCTTACTTCTATAAATTACAAAAAAACC	TCACCCCACATACATTCAAAAAACT	AGATCGGAAGAGCGTCGTGTAGGGAAAGAGTGTGTGACTGGAGTTCAGACGTGTGCTCTTCCGATCT	TACTTCTATAAATTACAAAAAAACC	chr19:12848128-12848152	chr19:12848012-12848036	91	+	8.9	44.5	53.4	0	0	13	0	36	20	1	chr19:12848012-12848152	1
chr19:15010704	CpG25247998	TAACCTAAATACACTAACATCCTAACTCNNNNNNNNNAGATCGGAAGAGCGTCGTGTAGGGAAAGAGTGTGTGACTGGAGTTCAGACGTGTGCTCTTCCGATCTAACTCTTTCCTAACCTATAAAAACAA	TAACCTAAATACACTAACATCCTAACTC	AGATCGGAAGAGCGTCGTGTAGGGAAAGAGTGTGTGACTGGAGTTCAGACGTGTGCTCTTCCGATCT	AACTCTTTCCTAACCTATAAAAACAA	chr19:15010604-15010631	chr19:15010731-15010756	99	-	1.7	49.1	50.8	0	0	0	0	32.1429	26.9231	1	chr19:15010604-15010756	1
chr19:16719802	CpG25279226	TAAACTAATACCCTAATACAAACAATCNNNNNNNNNAGATCGGAAGAGCGTCGTGTAGGGAAAGAGTGTGTGACTGGAGTTCAGACGTGTGCTCTTCCGATCTAACTACTAATACCAAATACCAACCAAC	TAAACTAATACCCTAATACAAACAATC	AGATCGGAAGAGCGTCGTGTAGGGAAAGAGTGTGTGACTGGAGTTCAGACGTGTGCTCTTCCGATCT	AACTACTAATACCAAATACCAACCAAC	chr19:16719805-16719831	chr19:16719680-16719706	98	+	3.8	51.8	48	0	0	0	0	25.9259	33.3333	1	chr19:16719680-16719831	1
chr19:18118432	CpG25311014	CTAAAATAATAACAAACAAAAATAAATTANNNNNNNNNAGATCGGAAGAGCGTCGTGTAGGGAAAGAGTGTGTGACTGGAGTTCAGACGTGTGCTCTTCCGATCTCTATCTATAACAACAATAAAAAAAAAAA	CTAAAATAATAACAAACAAAAATAAATTA	AGATCGGAAGAGCGTCGTGTAGGGAAAGAGTGTGTGACTGGAGTTCAGACGTGTGCTCTTCCGATCT	CTATCTATAACAACAATAAAAAAAAAAA	chr19:18118477-18118505	chr19:18118353-18118380	96	+	0.9	45.3	44.4	0	0	15	0	10.3448	14.2857	1	chr19:18118353-18118505	1
chr19:18153961	CpG25312054	AAAAATACTCAAAACCTCCACCTAACNNNNNNNNNAGATCGGAAGAGCGTCGTGTAGGGAAAGAGTGTGTGACTGGAGTTCAGACGTGTGCTCTTCCGATCTCTCAATTTCCCCACCTATAAAATAAA	AAAAATACTCAAAACCTCCACCTAAC	AGATCGGAAGAGCGTCGTGTAGGGAAAGAGTGTGTGACTGGAGTTCAGACGTGTGCTCTTCCGATCT	CTCAATTTCCCCACCTATAAAATAAA	chr19:18153998-18154023	chr19:18153879-18153904	93	+	2.3	49.8	52.1	0	0	0	0	34.6154	30.7692	1	chr19:18153879-18154023	1
chr19:19532725	CpG25346014	ATACTAAAAACAAAATAAAATAAAACACTCNNNNNNNNNAGATCGGAAGAGCGTCGTGTAGGGAAAGAGTGTGTGACTGGAGTTCAGACGTGTGCTCTTCCGATCTAAATCAAATACCTTAATCACAACCA	ATACTAAAAACAAAATAAAATAAAACACTC	AGATCGGAAGAGCGTCGTGTAGGGAAAGAGTGTGTGACTGGAGTTCAGACGTGTGCTCTTCCGATCT	AAATCAAATACCTTAATCACAACCA	chr19:19532604-19532633	chr19:19532726-19532750	92	-	1.6	49.5	47.9	0	0	0	0	16.6667	28	1	chr19:19532604-19532750	1
chr19:35963721	CpG25560595	TAACCATAATTCTAAACACACTATACTANNNNNNNNNAGATCGGAAGAGCGTCGTGTAGGGAAAGAGTGTGTGACTGGAGTTCAGACGTGTGCTCTTCCGATCTCACTACCCAAAACCACATACTAAACA	TAACCATAATTCTAAACACACTATACTA	AGATCGGAAGAGCGTCGTGTAGGGAAAGAGTGTGTGACTGGAGTTCAGACGTGTGCTCTTCCGATCT	CACTACCCAAAACCACATACTAAACA	chr19:35963744-35963771	chr19:35963618-35963643	100	+	5	53.5	48.5	0	0	0	0	25	38.4615	1	chr19:35963618-35963771	1
chr19:40598502	CpG25644872	AAAAACTAAAACCCAAAAACCAAAANNNNNNNNNAGATCGGAAGAGCGTCGTGTAGGGAAAGAGTGTGTGACTGGAGTTCAGACGTGTGCTCTTCCGATCTTAAACTTATCTAAAAAACCCCTTCATT	AAAAACTAAAACCCAAAAACCAAAA	AGATCGGAAGAGCGTCGTGTAGGGAAAGAGTGTGTGACTGGAGTTCAGACGTGTGCTCTTCCGATCT	TAAACTTATCTAAAAAACCCCTTCATT	chr19:40598565-40598589	chr19:40598444-40598470	94	+	0	49.7	49.7	0	0	14	0	24	25.9259	1	chr19:40598444-40598589	1
chr19:45075605	CpG25712058	AAAAAAACTAAACAAAAAAAAAAAACCNNNNNNNNNAGATCGGAAGAGCGTCGTGTAGGGAAAGAGTGTGTGACTGGAGTTCAGACGTGTGCTCTTCCGATCTACAAAACACTAAACACTACTTCCCC	AAAAAAACTAAACAAAAAAAAAAAACC	AGATCGGAAGAGCGTCGTGTAGGGAAAGAGTGTGTGACTGGAGTTCAGACGTGTGCTCTTCCGATCT	ACAAAACACTAAACACTACTTCCCC	chr19:45075494-45075520	chr19:45075611-45075635	90	-	5.9	53.4	47.5	0	0	13	0	14.8148	40	1	chr19:45075494-45075635	1
chr19:47713133	CpG25770404	AAATAAAAAAATTACTTAAAACCAAAAATCNNNNNNNNNAGATCGGAAGAGCGTCGTGTAGGGAAAGAGTGTGTGACTGGAGTTCAGACGTGTGCTCTTCCGATCTTACTCCCCAATCTATCTCTCTTCTTAAC	AAATAAAAAAATTACTTAAAACCAAAAATC	AGATCGGAAGAGCGTCGTGTAGGGAAAGAGTGTGTGACTGGAGTTCAGACGTGTGCTCTTCCGATCT	TACTCCCCAATCTATCTCTCTTCTTAAC	chr19:47713074-47713103	chr19:47713195-47713222	91	-	5.9	53.4	47.5	0	0	0	0	13.3333	39.2857	1	chr19:47713074-47713222	1
chr19:49812955	CpG25820019	AAACAATAAAAACTAAAAAAATTTCANNNNNNNNNAGATCGGAAGAGCGTCGTGTAGGGAAAGAGTGTGTGACTGGAGTTCAGACGTGTGCTCTTCCGATCTAAATCCCCCTATTCTACAAAAACAAT	AAACAATAAAAACTAAAAAAATTTCA	AGATCGGAAGAGCGTCGTGTAGGGAAAGAGTGTGTGACTGGAGTTCAGACGTGTGCTCTTCCGATCT	AAATCCCCCTATTCTACAAAAACAAT	chr19:49812906-49812931	chr19:49813022-49813047	90	-	6.3	51.2	44.9	0	0	14	0	11.5385	30.7692	1	chr19:49812906-49813047	1
chr19:57709289	CpG25963879	CCTTTACACCAACCTCTTAAAATAANNNNNNNNNAGATCGGAAGAGCGTCGTGTAGGGAAAGAGTGTGTGACTGGAGTTCAGACGTGTGCTCTTCCGATCTCCTTTCTTTTTATAACTCTCAAAAAAAA	CCTTTACACCAACCTCTTAAAATAA	AGATCGGAAGAGCGTCGTGTAGGGAAAGAGTGTGTGACTGGAGTTCAGACGTGTGCTCTTCCGATCT	CCTTTCTTTTTATAACTCTCAAAAAAAA	chr19:57709356-57709380	chr19:57709229-57709256	99	+	0.9	48.7	49.6	0	0	13	0	32	21.4286	1	chr19:57709229-57709380	1
chr19:57709350	CpG25963883	TATAAAAACTACATTACCTAAAATACTCNNNNNNNNNAGATCGGAAGAGCGTCGTGTAGGGAAAGAGTGTGTGACTGGAGTTCAGACGTGTGCTCTTCCGATCTAAATCCCTCCACTACCCTAAAACTTAA	TATAAAAACTACATTACCTAAAATACTC	AGATCGGAAGAGCGTCGTGTAGGGAAAGAGTGTGTGACTGGAGTTCAGACGTGTGCTCTTCCGATCT	AAATCCCTCCACTACCCTAAAACTTAA	chr19:57709304-57709331	chr19:57709422-57709448	90	-	7.4	53.8	46.4	0	0	0	0	21.4286	37.037	1	chr19:57709304-57709448	1
chr19:58183135	CpG25972438	AACAAAACAAAAACTAAAAAAAAAAAAAACNNNNNNNNNAGATCGGAAGAGCGTCGTGTAGGGAAAGAGTGTGTGACTGGAGTTCAGACGTGTGCTCTTCCGATCTCCAACTAAACAAAAAAAAACCTCTA	AACAAAACAAAAACTAAAAAAAAAAAAAAC	AGATCGGAAGAGCGTCGTGTAGGGAAAGAGTGTGTGACTGGAGTTCAGACGTGTGCTCTTCCGATCT	CCAACTAAACAAAAAAAAACCTCTA	chr19:58183093-58183122	chr19:58183218-58183242	95	-	0.4	49	49.4	0	0	13	0	13.3333	28	1	chr19:58183093-58183242	1
chr20:3208791	CpG26022820	CAAATAACTTACTACAAAAAAAATATCAANNNNNNNNNAGATCGGAAGAGCGTCGTGTAGGGAAAGAGTGTGTGACTGGAGTTCAGACGTGTGCTCTTCCGATCTCTAAAAAACTTAATAAAAACTCAAACTCC	CAAATAACTTACTACAAAAAAAATATCAA	AGATCGGAAGAGCGTCGTGTAGGGAAAGAGTGTGTGACTGGAGTTCAGACGTGTGCTCTTCCGATCT	CTAAAAAACTTAATAAAAACTCAAACTCC	chr20:3208827-3208855	chr20:3208700-3208728	98	+	2.2	49.5	47.3	0	0	0	0	17.2414	24.1379	1	chr20:3208700-3208855	1
chr20:4171169	CpG26037505	ACAATTTCTCATACATTAAAACAAAACNNNNNNNNNAGATCGGAAGAGCGTCGTGTAGGGAAAGAGTGTGTGACTGGAGTTCAGACGTGTGCTCTTCCGATCTTTCTCCTATACATACAAATCAAAAAAC	ACAATTTCTCATACATTAAAACAAAAC	AGATCGGAAGAGCGTCGTGTAGGGAAAGAGTGTGTGACTGGAGTTCAGACGTGTGCTCTTCCGATCT	TTCTCCTATACATACAAATCAAAAAAC	chr20:4171259-4171285	chr20:4171142-4171168	90	+	0.2	48.9	48.7	0	0	0	0	22.2222	25.9259	1	chr20:4171142-4171285	1
chr20:41138850	CpG26417925	CTAAATAAAACAACTCTCAAAAATCNNNNNNNNNAGATCGGAAGAGCGTCGTGTAGGGAAAGAGTGTGTGACTGGAGTTCAGACGTGTGCTCTTCCGATCTAAATCCCTACAAAAAACAACCCAAT	CTAAATAAAACAACTCTCAAAAATC	AGATCGGAAGAGCGTCGTGTAGGGAAAGAGTGTGTGACTGGAGTTCAGACGTGTGCTCTTCCGATCT	AAATCCCTACAAAAAACAACCCAAT	chr20:41138824-41138848	chr20:41138941-41138965	92	-	6	52	46	0	0	0	0	24	32	1	chr20:41138824-41138965	1
chr20:43945984	CpG26445447	TACTTACAAAACACTAATACATTACAAATNNNNNNNNNAGATCGGAAGAGCGTCGTGTAGGGAAAGAGTGTGTGACTGGAGTTCAGACGTGTGCTCTTCCGATCTTTTCTAACATTTTTTCCTCTTTCTC	TACTTACAAAACACTAATACATTACAAAT	AGATCGGAAGAGCGTCGTGTAGGGAAAGAGTGTGTGACTGGAGTTCAGACGTGTGCTCTTCCGATCT	TTTCTAACATTTTTTCCTCTTTCTC	chr20:43945994-43946022	chr20:43945879-43945903	90	+	0.5	48.4	48.9	0	0	13	0	20.6897	28	1	chr20:43945879-43946022	1
chr20:63537525	CpG26732559	TAAAAATCCAACTTATAAACACTCAANNNNNNNNNAGATCGGAAGAGCGTCGTGTAGGGAAAGAGTGTGTGACTGGAGTTCAGACGTGTGCTCTTCCGATCTCTCAAACCCACTAAAACCCATCTAA	TAAAAATCCAACTTATAAACACTCAA	AGATCGGAAGAGCGTCGTGTAGGGAAAGAGTGTGTGACTGGAGTTCAGACGTGTGCTCTTCCGATCT	CTCAAACCCACTAAAACCCATCTAA	chr20:63537615-63537640	chr20:63537491-63537515	99	+	5	53	48	0	0	0	0	23.0769	40	1	chr20:63537491-63537640	1
chr20:63978009	CpG26747576	ACCATATAAATAATAAATACCCATTAAATANNNNNNNNNAGATCGGAAGAGCGTCGTGTAGGGAAAGAGTGTGTGACTGGAGTTCAGACGTGTGCTCTTCCGATCTCACTAACTATAACTCATTAACAACCTA	ACCATATAAATAATAAATACCCATTAAATA	AGATCGGAAGAGCGTCGTGTAGGGAAAGAGTGTGTGACTGGAGTTCAGACGTGTGCTCTTCCGATCT	CACTAACTATAACTCATTAACAACCTA	chr20:63978075-63978104	chr20:63977948-63977974	100	+	2.5	49.1	46.6	0	0	0	0	16.6667	29.6296	1	chr20:63977948-63978104	1
chr21:17613323	CpG26885629	TAAAAAAACCTAAAAAAAAAACAAAAAAACNNNNNNNNNAGATCGGAAGAGCGTCGTGTAGGGAAAGAGTGTGTGACTGGAGTTCAGACGTGTGCTCTTCCGATCTATCTATCCATAAATACCAAATTCCCC	TAAAAAAACCTAAAAAAAAAACAAAAAAAC	AGATCGGAAGAGCGTCGTGTAGGGAAAGAGTGTGTGACTGGAGTTCAGACGTGTGCTCTTCCGATCT	ATCTATCCATAAATACCAAATTCCCC	chr21:17613261-17613290	chr21:17613383-17613408	92	-	2	50.8	48.8	0	0	0	0	13.3333	34.6154	1	chr21:17613261-17613408	1
chr21:29938287	CpG26971076	ATATAATATCACAACTTCTCCTATAACTCNNNNNNNNNAGATCGGAAGAGCGTCGTGTAGGGAAAGAGTGTGTGACTGGAGTTCAGACGTGTGCTCTTCCGATCTCAATATCTAACACTACTCCTAACATAT	ATATAATATCACAACTTCTCCTATAACTC	AGATCGGAAGAGCGTCGTGTAGGGAAAGAGTGTGTGACTGGAGTTCAGACGTGTGCTCTTCCGATCT	CAATATCTAACACTACTCCTAACATAT	chr21:29938323-29938351	chr21:29938200-29938226	96	+	0.6	48.5	49.1	0	0	0	0	27.5862	29.6296	1	chr21:29938200-29938351	1
chr21:34887163	CpG27027603	TAATAAAAACTATTTACAAAATCCTAACTCNNNNNNNNNAGATCGGAAGAGCGTCGTGTAGGGAAAGAGTGTGTGACTGGAGTTCAGACGTGTGCTCTTCCGATCTTAATCTCCCTCCTCCCCTAACCACC	TAATAAAAACTATTTACAAAATCCTAACTC	AGATCGGAAGAGCGTCGTGTAGGGAAAGAGTGTGTGACTGGAGTTCAGACGTGTGCTCTTCCGATCT	TAATCTCCCTCCTCCCCTAACCACC	chr21:34887127-34887156	chr21:34887255-34887279	98	-	10.1	58.2	48.1	0	0	0	0	20	56	1	chr21:34887127-34887279	1
chr21:36748523	CpG27049666	TTTTCCCTCCTAAAAATAAAAAATATTTACNNNNNNNNNAGATCGGAAGAGCGTCGTGTAGGGAAAGAGTGTGTGACTGGAGTTCAGACGTGTGCTCTTCCGATCTATAAAACTTACAATCATCACTTCTA	TTTTCCCTCCTAAAAATAAAAAATATTTAC	AGATCGGAAGAGCGTCGTGTAGGGAAAGAGTGTGTGACTGGAGTTCAGACGTGTGCTCTTCCGATCT	ATAAAACTTACAATCATCACTTCTA	chr21:36748440-36748469	chr21:36748561-36748585	91	-	2.3	46.6	48.9	0	0	13	0	20	24	1	chr21:36748440-36748585	1
chr21:42389739	CpG27119617	CAACTAATAAAATAAAATCCTACAAATAAANNNNNNNNNAGATCGGAAGAGCGTCGTGTAGGGAAAGAGTGTGTGACTGGAGTTCAGACGTGTGCTCTTCCGATCTCTAACTTAAAATTTTATTTACCCACATAAA	CAACTAATAAAATAAAATCCTACAAATAAA	AGATCGGAAGAGCGTCGTGTAGGGAAAGAGTGTGTGACTGGAGTTCAGACGTGTGCTCTTCCGATCT	CTAACTTAAAATTTTATTTACCCACATAAA	chr21:42389641-42389670	chr21:42389761-42389790	90	-	1.6	48.7	47.1	0	0	0	0	16.6667	20	1	chr21:42389641-42389790	1
chr21:44949991	CpG27178071	ACTAACCAAATCACCAAAACAAAAANNNNNNNNNAGATCGGAAGAGCGTCGTGTAGGGAAAGAGTGTGTGACTGGAGTTCAGACGTGTGCTCTTCCGATCTCTATCTAATAAAAAACTAAAACTTCCCAA	ACTAACCAAATCACCAAAACAAAAA	AGATCGGAAGAGCGTCGTGTAGGGAAAGAGTGTGTGACTGGAGTTCAGACGTGTGCTCTTCCGATCT	CTATCTAATAAAAAACTAAAACTTCCCAA	chr21:44949912-44949936	chr21:44950036-44950064	99	-	1.4	49.4	50.8	0	0	0	0	28	24.1379	1	chr21:44949912-44950064	1
chr21:45015891	CpG27180154	TAACTATAACTCTAACCTCTATCTCNNNNNNNNNAGATCGGAAGAGCGTCGTGTAGGGAAAGAGTGTGTGACTGGAGTTCAGACGTGTGCTCTTCCGATCTCAAAATAAAATTCCCAACCCAATTT	TAACTATAACTCTAACCTCTATCTC	AGATCGGAAGAGCGTCGTGTAGGGAAAGAGTGTGTGACTGGAGTTCAGACGTGTGCTCTTCCGATCT	CAAAATAAAATTCCCAACCCAATTT	chr21:45015828-45015852	chr21:45015949-45015973	96	-	3.3	49.8	46.5	0	0	0	0	32	28	1	chr21:45015828-45015973	1
chr22:30607600	CpG27495563	AAATATATTAAATACTAAAATCCAACTAAANNNNNNNNNAGATCGGAAGAGCGTCGTGTAGGGAAAGAGTGTGTGACTGGAGTTCAGACGTGTGCTCTTCCGATCTCTAACACTAAACCTAACACAAAAAAA	AAATATATTAAATACTAAAATCCAACTAAA	AGATCGGAAGAGCGTCGTGTAGGGAAAGAGTGTGTGACTGGAGTTCAGACGTGTGCTCTTCCGATCT	CTAACACTAAACCTAACACAAAAAAA	chr22:30607508-30607537	chr22:30607630-30607655	92	-	3.6	49.3	45.7	0	0	0	0	13.3333	26.9231	1	chr22:30607508-30607655	1
chr22:36252786	CpG27564542	AACAAAAATAAAACAAACATCAAAAAAATANNNNNNNNNAGATCGGAAGAGCGTCGTGTAGGGAAAGAGTGTGTGACTGGAGTTCAGACGTGTGCTCTTCCGATCTCAATCTTAATAACAAACTAAAACCCTAT	AACAAAAATAAAACAAACATCAAAAAAATA	AGATCGGAAGAGCGTCGTGTAGGGAAAGAGTGTGTGACTGGAGTTCAGACGTGTGCTCTTCCGATCT	CAATCTTAATAACAAACTAAAACCCTAT	chr22:36252795-36252824	chr22:36252667-36252694	100	+	0	49	49	0	0	0	0	13.3333	25	1	chr22:36252667-36252824	1
chr22:37675644	CpG27591668	AACATCCTCCTAAACTCAATCATAACNNNNNNNNNAGATCGGAAGAGCGTCGTGTAGGGAAAGAGTGTGTGACTGGAGTTCAGACGTGTGCTCTTCCGATCTCTAACTTACAATTAACTAAACTTTCAAAA	AACATCCTCCTAAACTCAATCATAAC	AGATCGGAAGAGCGTCGTGTAGGGAAAGAGTGTGTGACTGGAGTTCAGACGTGTGCTCTTCCGATCT	CTAACTTACAATTAACTAAACTTTCAAAA	chr22:37675681-37675706	chr22:37675552-37675580	100	+	2.8	48.5	51.3	0	0	0	0	34.6154	20.6897	1	chr22:37675552-37675706	1
chr22:37696982	CpG27592210	TAAAAAAACCATAACCCTAACACTCNNNNNNNNNAGATCGGAAGAGCGTCGTGTAGGGAAAGAGTGTGTGACTGGAGTTCAGACGTGTGCTCTTCCGATCTCAATCCCACAAAATCCCACAATCTT	TAAAAAAACCATAACCCTAACACTC	AGATCGGAAGAGCGTCGTGTAGGGAAAGAGTGTGTGACTGGAGTTCAGACGTGTGCTCTTCCGATCT	CAATCCCACAAAATCCCACAATCTT	chr22:37697026-37697050	chr22:37696909-37696933	92	+	4.5	54.3	49.8	0	0	0	0	32	40	1	chr22:37696909-37697050	1
chr22:46053872	CpG27748630	CCAAAAACCAAAAACCCAAAAAATAAAANNNNNNNNNAGATCGGAAGAGCGTCGTGTAGGGAAAGAGTGTGTGACTGGAGTTCAGACGTGTGCTCTTCCGATCTACTAAACTCCCAAACAACCTAACAC	CCAAAAACCAAAAACCCAAAAAATAAAA	AGATCGGAAGAGCGTCGTGTAGGGAAAGAGTGTGTGACTGGAGTTCAGACGTGTGCTCTTCCGATCT	ACTAAACTCCCAAACAACCTAACAC	chr22:46053898-46053925	chr22:46053776-46053800	97	+	1.3	53.4	52.1	0	0	13	0	25	40	1	chr22:46053776-46053925	1
chr22:46075249	CpG27749521	CCTACCCAAACAAAATACCCATCTANNNNNNNNNAGATCGGAAGAGCGTCGTGTAGGGAAAGAGTGTGTGACTGGAGTTCAGACGTGTGCTCTTCCGATCTAAAACATAATAACTTTATAATATTTCCTAC	CCTACCCAAACAAAATACCCATCTA	AGATCGGAAGAGCGTCGTGTAGGGAAAGAGTGTGTGACTGGAGTTCAGACGTGTGCTCTTCCGATCT	AAAACATAATAACTTTATAATATTTCCTAC	chr22:46075163-46075187	chr22:46075283-46075312	95	-	6.1	46.4	52.5	0	0	0	0	40	16.6667	1	chr22:46075163-46075312	1
chr22:46334868	CpG27755474	AAAACAATAACTCACACCTATAATCCNNNNNNNNNAGATCGGAAGAGCGTCGTGTAGGGAAAGAGTGTGTGACTGGAGTTCAGACGTGTGCTCTTCCGATCTAAAAAACATAAACCATAAATCAATACAT	AAAACAATAACTCACACCTATAATCC	AGATCGGAAGAGCGTCGTGTAGGGAAAGAGTGTGTGACTGGAGTTCAGACGTGTGCTCTTCCGATCT	AAAAAACATAAACCATAAATCAATACAT	chr22:46334869-46334894	chr22:46334748-46334775	93	+	1.9	48	49.9	0	0	13	0	30.7692	17.8571	1	chr22:46334748-46334894	1
chr1:3072743	CpG81616	CACAAAAACTACNATAAAAAAATAAAANNNNNNNNNAGATCGGAAGAGCGTCGTGTAGGGAAAGAGTGTGTGACTGGAGTTCAGACGTGTGCTCTTCCGATCTTCCACCAATCCCCTCCCCAAAACCA	CACAAAAACTACNATAAAAAAATAAAA	AGATCGGAAGAGCGTCGTGTAGGGAAAGAGTGTGTGACTGGAGTTCAGACGTGTGCTCTTCCGATCT	TCCACCAATCCCCTCCCCAAAACCA	chr1:3072793-3072819	chr1:3072677-3072701	91	+	16.4	61.5	45.1	1	0	14	0	14.8148	56	1	chr1:3072677-3072819	2
chr1:3247851	CpG87221	AAAAAAAACCCNAAAACTCCTAAAAAANNNNNNNNNAGATCGGAAGAGCGTCGTGTAGGGAAAGAGTGTGTGACTGGAGTTCAGACGTGTGCTCTTCCGATCTTCCCAAAAAATCACATTAACTATAAA	AAAAAAAACCCNAAAACTCCTAAAAAA	AGATCGGAAGAGCGTCGTGTAGGGAAAGAGTGTGTGACTGGAGTTCAGACGTGTGCTCTTCCGATCT	TCCCAAAAAATCACATTAACTATAAA	chr1:3247909-3247935	chr1:3247791-3247816	92	+	1.9	48	49.9	1	0	14	0	22.2222	23.0769	1	chr1:3247791-3247935	2
chr1:3647434	CpG99046	AATCTAATCTAAACACNTATACAACTNNNNNNNNNAGATCGGAAGAGCGTCGTGTAGGGAAAGAGTGTGTGACTGGAGTTCAGACGTGTGCTCTTCCGATCTAACCCTCAAAAAATATCCAAATTCT	AATCTAATCTAAACACNTATACAACT	AGATCGGAAGAGCGTCGTGTAGGGAAAGAGTGTGTGACTGGAGTTCAGACGTGTGCTCTTCCGATCT	AACCCTCAAAAAATATCCAAATTCT	chr1:3647476-3647501	chr1:3647361-3647385	90	+	3.7	49.6	45.9	1	0	14	0	23.0769	28	1	chr1:3647361-3647501	2
chr1:54781194	CpG813038	ACCTAAACACCTAAACCCTAAAATANNNNNNNNNAGATCGGAAGAGCGTCGTGTAGGGAAAGAGTGTGTGACTGGAGTTCAGACGTGTGCTCTTCCGATCTCATTCACAATTCCCNACCAAAAATC	ACCTAAACACCTAAACCCTAAAATA	AGATCGGAAGAGCGTCGTGTAGGGAAAGAGTGTGTGACTGGAGTTCAGACGTGTGCTCTTCCGATCT	CATTCACAATTCCCNACCAAAAATC	chr1:54781225-54781249	chr1:54781101-54781125	99	+	1.9	51.7	49.8	1	0	16	0	32	36	1	chr1:54781101-54781249	2
chr2:19361948	CpG2584666	TATTACTTTAAATTATTTTAAATTCAAAAANNNNNNNNNAGATCGGAAGAGCGTCGTGTAGGGAAAGAGTGTGTGACTGGAGTTCAGACGTGTGCTCTTCCGATCTATCTCCACNCCAAACCCCAACCCCTC	TATTACTTTAAATTATTTTAAATTCAAAAA	AGATCGGAAGAGCGTCGTGTAGGGAAAGAGTGTGTGACTGGAGTTCAGACGTGTGCTCTTCCGATCT	ATCTCCACNCCAAACCCCAACCCCTC	chr2:19361996-19362025	chr2:19361880-19361905	90	+	17.6	61.9	44.3	1	0	0	0	6.66667	57.6923	1	chr2:19361880-19362025	2
chr2:63049583	CpG2986310	AAAAACCCNCTAAATAAAAAAAAACCNNNNNNNNNAGATCGGAAGAGCGTCGTGTAGGGAAAGAGTGTGTGACTGGAGTTCAGACGTGTGCTCTTCCGATCTATAAAAACAAATCAAAAAACCTCCA	AAAAACCCNCTAAATAAAAAAAAACC	AGATCGGAAGAGCGTCGTGTAGGGAAAGAGTGTGTGACTGGAGTTCAGACGTGTGCTCTTCCGATCT	ATAAAAACAAATCAAAAAACCTCCA	chr2:63049470-63049495	chr2:63049591-63049615	95	-	1	48.9	47.9	1	0	13	0	23.0769	24	1	chr2:63049470-63049615	2
chr2:96554656	CpG3283362	TCCCACNAAAAATACATTCTTCAAATCNNNNNNNNNAGATCGGAAGAGCGTCGTGTAGGGAAAGAGTGTGTGACTGGAGTTCAGACGTGTGCTCTTCCGATCTAACTATAAAACACTAAACCCAAAAAAT	TCCCACNAAAAATACATTCTTCAAATC	AGATCGGAAGAGCGTCGTGTAGGGAAAGAGTGTGTGACTGGAGTTCAGACGTGTGCTCTTCCGATCT	AACTATAAAACACTAAACCCAAAAAAT	chr2:96554558-96554584	chr2:96554679-96554705	94	-	2	49	51	1	0	0	0	29.6296	22.2222	1	chr2:96554558-96554705	2
chr2:101001799	CpG3334067	CAAAAAAATCTAAAAAAATCCCCAAAAANNNNNNNNNAGATCGGAAGAGCGTCGTGTAGGGAAAGAGTGTGTGACTGGAGTTCAGACGTGTGCTCTTCCGATCTACAAAATTACCAATCNTAACTATCCT	CAAAAAAATCTAAAAAAATCCCCAAAAA	AGATCGGAAGAGCGTCGTGTAGGGAAAGAGTGTGTGACTGGAGTTCAGACGTGTGCTCTTCCGATCT	ACAAAATTACCAATCNTAACTATCCT	chr2:101001700-101001727	chr2:101001825-101001850	97	-	1.8	48.2	50	1	0	13	0	21.4286	26.9231	1	chr2:101001700-101001850	2
chr3:9552580	CpG4642352	ACTTAAAAACCTCCTACNAAAACAANNNNNNNNNAGATCGGAAGAGCGTCGTGTAGGGAAAGAGTGTGTGACTGGAGTTCAGACGTGTGCTCTTCCGATCTCCCACCCAATAAAACTAAATAAAAA	ACTTAAAAACCTCCTACNAAAACAA	AGATCGGAAGAGCGTCGTGTAGGGAAAGAGTGTGTGACTGGAGTTCAGACGTGTGCTCTTCCGATCT	CCCACCCAATAAAACTAAATAAAAA	chr3:9552651-9552675	chr3:9552536-9552560	90	+	0.6	48.5	49.1	1	0	13	0	28	28	1	chr3:9552536-9552675	2
chr3:51955748	CpG5043314	CATCATACCNCTAAACCTACTAACCNNNNNNNNNAGATCGGAAGAGCGTCGTGTAGGGAAAGAGTGTGTGACTGGAGTTCAGACGTGTGCTCTTCCGATCTTAAAAATAAAAACACTACTAAACAAC	CATCATACCNCTAAACCTACTAACC	AGATCGGAAGAGCGTCGTGTAGGGAAAGAGTGTGTGACTGGAGTTCAGACGTGTGCTCTTCCGATCT	TAAAAATAAAAACACTACTAAACAAC	chr3:51955843-51955867	chr3:51955722-51955747	95	+	4.4	45.8	50.2	1	0	13	0	40	19.2308	1	chr3:51955722-51955867	2
chr4:83484507	CpG6971477	CAACATCTATTTTTATTCCCTTACCNNNNNNNNNAGATCGGAAGAGCGTCGTGTAGGGAAAGAGTGTGTGACTGGAGTTCAGACGTGTGCTCTTCCGATCTAAACTTTTAAAAAATAAACAACNTACT	CAACATCTATTTTTATTCCCTTACC	AGATCGGAAGAGCGTCGTGTAGGGAAAGAGTGTGTGACTGGAGTTCAGACGTGTGCTCTTCCGATCT	AAACTTTTAAAAAATAAACAACNTACT	chr4:83484508-83484532	chr4:83484385-83484411	96	+	2.9	45.5	48.4	1	0	13	0	32	14.8148	1	chr4:83484385-83484532	2
chr4:154742998	CpG7450472	AATACCTAAAAACNCAAAAAAACCTNNNNNNNNNAGATCGGAAGAGCGTCGTGTAGGGAAAGAGTGTGTGACTGGAGTTCAGACGTGTGCTCTTCCGATCTTAAAACTAAATCCATATAACCCTAAAAC	AATACCTAAAAACNCAAAAAAACCT	AGATCGGAAGAGCGTCGTGTAGGGAAAGAGTGTGTGACTGGAGTTCAGACGTGTGCTCTTCCGATCT	TAAAACTAAATCCATATAACCCTAAAAC	chr4:154743045-154743069	chr4:154742917-154742944	100	+	0.8	48.6	47.8	1	0	13	0	24	25	1	chr4:154742917-154743069	2
chr5:40681342	CpG8113210	TAACCATCAACCATACCTATTTCTACANNNNNNNNNAGATCGGAAGAGCGTCGTGTAGGGAAAGAGTGTGTGACTGGAGTTCAGACGTGTGCTCTTCCGATCTCATAAAAAACCAATAACCCNAAAACC	TAACCATCAACCATACCTATTTCTACA	AGATCGGAAGAGCGTCGTGTAGGGAAAGAGTGTGTGACTGGAGTTCAGACGTGTGCTCTTCCGATCT	CATAAAAAACCAATAACCCNAAAACC	chr5:40681348-40681374	chr5:40681232-40681257	90	+	1.7	50.2	51.9	1	0	15	0	33.3333	30.7692	1	chr5:40681232-40681374	2
chr5:42952267	CpG8128031	CCTATAATCCTTACAATTTAAAAAACCNNNNNNNNNAGATCGGAAGAGCGTCGTGTAGGGAAAGAGTGTGTGACTGGAGTTCAGACGTGTGCTCTTCCGATCTACTACAAAAAAAACAACTTTTAACNC	CCTATAATCCTTACAATTTAAAAAACC	AGATCGGAAGAGCGTCGTGTAGGGAAAGAGTGTGTGACTGGAGTTCAGACGTGTGCTCTTCCGATCT	ACTACAAAAAAAACAACTTTTAACNC	chr5:42952333-42952359	chr5:42952208-42952233	99	+	0.3	48.1	47.8	1	0	13	0	25.9259	23.0769	1	chr5:42952208-42952359	2
chr5:139637839	CpG8876700	CCCAAACAAATACTAATAATTTTCCNNNNNNNNNAGATCGGAAGAGCGTCGTGTAGGGAAAGAGTGTGTGACTGGAGTTCAGACGTGTGCTCTTCCGATCTCCACAAAAATTTAAACTAAACCNAATAT	CCCAAACAAATACTAATAATTTTCC	AGATCGGAAGAGCGTCGTGTAGGGAAAGAGTGTGTGACTGGAGTTCAGACGTGTGCTCTTCCGATCT	CCACAAAAATTTAAACTAAACCNAATAT	chr5:139637888-139637912	chr5:139637760-139637787	100	+	1	48.4	47.4	1	0	14	0	28	21.4286	1	chr5:139637760-139637912	2
chr5:139638082	CpG8876719	AAAACAAATAATTATTAAATAAAACTCAANNNNNNNNNAGATCGGAAGAGCGTCGTGTAGGGAAAGAGTGTGTGACTGGAGTTCAGACGTGTGCTCTTCCGATCTCTCAAAAAAACNATAACATCCTAAATAA	AAAACAAATAATTATTAAATAAAACTCAA	AGATCGGAAGAGCGTCGTGTAGGGAAAGAGTGTGTGACTGGAGTTCAGACGTGTGCTCTTCCGATCT	CTCAAAAAAACNATAACATCCTAAATAA	chr5:139638005-139638033	chr5:139638126-139638153	92	-	2.3	47.7	45.4	1	0	0	0	10.3448	21.4286	1	chr5:139638005-139638153	2
chr5:141485267	CpG8903894	TCACAAAAAAAAACTTTTATAAAAAATATCNNNNNNNNNAGATCGGAAGAGCGTCGTGTAGGGAAAGAGTGTGTGACTGGAGTTCAGACGTGTGCTCTTCCGATCTAACAATACTCCNCAAAATAAAAAACT	TCACAAAAAAAAACTTTTATAAAAAATATC	AGATCGGAAGAGCGTCGTGTAGGGAAAGAGTGTGTGACTGGAGTTCAGACGTGTGCTCTTCCGATCT	AACAATACTCCNCAAAATAAAAAACT	chr5:141485287-141485316	chr5:141485169-141485194	92	+	0.8	48.1	47.3	1	0	0	0	13.3333	23.0769	1	chr5:141485169-141485316	2
chr6:25652374	CpG9582869	TCTAACAAATCTAACAACNCTTTAATACNNNNNNNNNAGATCGGAAGAGCGTCGTGTAGGGAAAGAGTGTGTGACTGGAGTTCAGACGTGTGCTCTTCCGATCTTAAAAAAATCCTTCCCAAAATTATCT	TCTAACAAATCTAACAACNCTTTAATAC	AGATCGGAAGAGCGTCGTGTAGGGAAAGAGTGTGTGACTGGAGTTCAGACGTGTGCTCTTCCGATCT	TAAAAAAATCCTTCCCAAAATTATCT	chr6:25652452-25652479	chr6:25652336-25652361	90	+	0.3	48.1	48.4	1	0	14	0	25	23.0769	1	chr6:25652336-25652479	2
chr6:32087269	CpG9669430	ATCACCACCACAAATAATATAAACTNNNNNNNNNAGATCGGAAGAGCGTCGTGTAGGGAAAGAGTGTGTGACTGGAGTTCAGACGTGTGCTCTTCCGATCTATAAACTAACTATACCNAACACCAC	ATCACCACCACAAATAATATAAACT	AGATCGGAAGAGCGTCGTGTAGGGAAAGAGTGTGTGACTGGAGTTCAGACGTGTGCTCTTCCGATCT	ATAAACTAACTATACCNAACACCAC	chr6:32087238-32087262	chr6:32087360-32087384	97	-	0.3	48.5	48.8	1	0	14	0	28	32	1	chr6:32087238-32087384	2
chr6:32149081	CpG9670628	CAAACTCNAAATCCAATTCCTCAAAANNNNNNNNNAGATCGGAAGAGCGTCGTGTAGGGAAAGAGTGTGTGACTGGAGTTCAGACGTGTGCTCTTCCGATCTATCTCCCAAACTCTTTCTACAATCAT	CAAACTCNAAATCCAATTCCTCAAAA	AGATCGGAAGAGCGTCGTGTAGGGAAAGAGTGTGTGACTGGAGTTCAGACGTGTGCTCTTCCGATCT	ATCTCCCAAACTCTTTCTACAATCAT	chr6:32149035-32149060	chr6:32149159-32149184	98	-	1.2	52.3	51.1	1	0	0	0	30.7692	34.6154	1	chr6:32149035-32149184	2
chr6:144008245	CpG10522639	AACTAAATAACAAATAACAAATACCNNNNNNNNNAGATCGGAAGAGCGTCGTGTAGGGAAAGAGTGTGTGACTGGAGTTCAGACGTGTGCTCTTCCGATCTCTACTAAACTATAAACACNACTACCC	AACTAAATAACAAATAACAAATACC	AGATCGGAAGAGCGTCGTGTAGGGAAAGAGTGTGTGACTGGAGTTCAGACGTGTGCTCTTCCGATCT	CTACTAAACTATAAACACNACTACCC	chr6:144008311-144008335	chr6:144008195-144008220	90	+	4.1	48.9	44.8	1	0	13	0	20	34.6154	1	chr6:144008195-144008335	2
chr7:130734398	CpG12108081	CTCTATTACCATTACCTAACTCNCCNNNNNNNNNAGATCGGAAGAGCGTCGTGTAGGGAAAGAGTGTGTGACTGGAGTTCAGACGTGTGCTCTTCCGATCTCTTAAAAAAAAAAAAAACTTTCTAAAACT	CTCTATTACCATTACCTAACTCNCC	AGATCGGAAGAGCGTCGTGTAGGGAAAGAGTGTGTGACTGGAGTTCAGACGTGTGCTCTTCCGATCT	CTTAAAAAAAAAAAAAACTTTCTAAAACT	chr7:130734372-130734396	chr7:130734495-130734523	98	-	2.4	47.3	49.7	1	0	13	0	40	13.7931	1	chr7:130734372-130734523	2
chr7:152894613	CpG12338804	TAAAAATTTAAAATCCTAAACCCATACANNNNNNNNNAGATCGGAAGAGCGTCGTGTAGGGAAAGAGTGTGTGACTGGAGTTCAGACGTGTGCTCTTCCGATCTCTCTAACCTAAACCNTAATTTCCAA	TAAAAATTTAAAATCCTAAACCCATACA	AGATCGGAAGAGCGTCGTGTAGGGAAAGAGTGTGTGACTGGAGTTCAGACGTGTGCTCTTCCGATCT	CTCTAACCTAAACCNTAATTTCCAA	chr7:152894640-152894667	chr7:152894517-152894541	98	+	0.4	48.4	48.8	1	0	13	0	21.4286	32	1	chr7:152894517-152894667	2
chr8:11200636	CpG12598237	TAACCNACCCCCATCATAAAAAAACNNNNNNNNNAGATCGGAAGAGCGTCGTGTAGGGAAAGAGTGTGTGACTGGAGTTCAGACGTGTGCTCTTCCGATCTCCCCATCTACAACAAATAAATAACC	TAACCNACCCCCATCATAAAAAAAC	AGATCGGAAGAGCGTCGTGTAGGGAAAGAGTGTGTGACTGGAGTTCAGACGTGTGCTCTTCCGATCT	CCCCATCTACAACAAATAAATAACC	chr8:11200707-11200731	chr8:11200586-11200610	96	+	1.4	50.3	51.7	1	0	13	0	36	36	1	chr8:11200586-11200731	2
chr8:56448054	CpG13046017	CATATCCCATTATAATCNCTAAAAAACAACNNNNNNNNNAGATCGGAAGAGCGTCGTGTAGGGAAAGAGTGTGTGACTGGAGTTCAGACGTGTGCTCTTCCGATCTTCCTAAAAAAAAATCCCAAAAATTT	CATATCCCATTATAATCNCTAAAAAACAAC	AGATCGGAAGAGCGTCGTGTAGGGAAAGAGTGTGTGACTGGAGTTCAGACGTGTGCTCTTCCGATCT	TCCTAAAAAAAAATCCCAAAAATTT	chr8:56448074-56448103	chr8:56447959-56447983	90	+	2.8	47.3	50.1	1	0	13	0	26.6667	20	1	chr8:56447959-56448103	2
chr8:130443003	CpG13586535	AAAAATAAAAAAAATCCTACTTAAAACNNNNNNNNNAGATCGGAAGAGCGTCGTGTAGGGAAAGAGTGTGTGACTGGAGTTCAGACGTGTGCTCTTCCGATCTATCTCTAATACAACCNAAAAAAATTC	AAAAATAAAAAAAATCCTACTTAAAAC	AGATCGGAAGAGCGTCGTGTAGGGAAAGAGTGTGTGACTGGAGTTCAGACGTGTGCTCTTCCGATCT	ATCTCTAATACAACCNAAAAAAATTC	chr8:130442918-130442944	chr8:130443035-130443060	90	-	1.4	46.8	45.4	1	0	0	0	14.8148	23.0769	1	chr8:130442918-130443060	2
chr9:127699265	CpG14792792	AAAATTCCTTAAACATTTTAACTTCTNNNNNNNNNAGATCGGAAGAGCGTCGTGTAGGGAAAGAGTGTGTGACTGGAGTTCAGACGTGTGCTCTTCCGATCTTCCTTACTCACAATATTTCNACCTC	AAAATTCCTTAAACATTTTAACTTCT	AGATCGGAAGAGCGTCGTGTAGGGAAAGAGTGTGTGACTGGAGTTCAGACGTGTGCTCTTCCGATCT	TCCTTACTCACAATATTTCNACCTC	chr9:127699209-127699234	chr9:127699334-127699358	99	-	3.3	50.3	47	1	0	13	0	19.2308	36	1	chr9:127699209-127699358	2
chr9:136821574	CpG14997222	TAAAACCTAACTCCCTCCTAACTACNNNNNNNNNAGATCGGAAGAGCGTCGTGTAGGGAAAGAGTGTGTGACTGGAGTTCAGACGTGTGCTCTTCCGATCTAACTACTACTCATCTAAAAAAAACNAC	TAAAACCTAACTCCCTCCTAACTAC	AGATCGGAAGAGCGTCGTGTAGGGAAAGAGTGTGTGACTGGAGTTCAGACGTGTGCTCTTCCGATCT	AACTACTACTCATCTAAAAAAAACNAC	chr9:136821670-136821694	chr9:136821543-136821569	100	+	2.9	48.4	51.3	1	0	13	0	40	25.9259	1	chr9:136821543-136821694	2
chr11:65422727	CpG17078147	AACTATAAAAACAAAAATTATAACAAATCCNNNNNNNNNAGATCGGAAGAGCGTCGTGTAGGGAAAGAGTGTGTGACTGGAGTTCAGACGTGTGCTCTTCCGATCTTAAAAACCNCCTAAAAAACCATACACC	AACTATAAAAACAAAAATTATAACAAATCC	AGATCGGAAGAGCGTCGTGTAGGGAAAGAGTGTGTGACTGGAGTTCAGACGTGTGCTCTTCCGATCT	TAAAAACCNCCTAAAAAACCATACACC	chr11:65422763-65422792	chr11:65422637-65422663	99	+	4.4	52.3	47.9	1	0	14	0	16.6667	33.3333	1	chr11:65422637-65422792	2
chr11:133928016	CpG17743447	AAATTAAAAAAATCTCCTTTCTTTCTNNNNNNNNNAGATCGGAAGAGCGTCGTGTAGGGAAAGAGTGTGTGACTGGAGTTCAGACGTGTGCTCTTCCGATCTCCCTACTACTTACNATACTACTTCA	AAATTAAAAAAATCTCCTTTCTTTCT	AGATCGGAAGAGCGTCGTGTAGGGAAAGAGTGTGTGACTGGAGTTCAGACGTGTGCTCTTCCGATCT	CCCTACTACTTACNATACTACTTCA	chr11:133927983-133928008	chr11:133928101-133928125	92	-	1.6	48.5	46.9	1	0	13	0	19.2308	36	1	chr11:133927983-133928125	2
chr12:21773513	CpG17987899	AAATAATACTCTTTCTAACCAACATCNNNNNNNNNAGATCGGAAGAGCGTCGTGTAGGGAAAGAGTGTGTGACTGGAGTTCAGACGTGTGCTCTTCCGATCTATATTCTTATACNCCAAATTACAAACCC	AAATAATACTCTTTCTAACCAACATC	AGATCGGAAGAGCGTCGTGTAGGGAAAGAGTGTGTGACTGGAGTTCAGACGTGTGCTCTTCCGATCT	ATATTCTTATACNCCAAATTACAAACCC	chr12:21773591-21773616	chr12:21773467-21773494	96	+	2	50	48	1	0	13	0	26.9231	28.5714	1	chr12:21773467-21773616	2
chr12:50111546	CpG18239787	CTAACCCCTAAAATAACTACNATTATAAAANNNNNNNNNAGATCGGAAGAGCGTCGTGTAGGGAAAGAGTGTGTGACTGGAGTTCAGACGTGTGCTCTTCCGATCTCTTACAAAAAACATAATAAAACCCCTAA	CTAACCCCTAAAATAACTACNATTATAAAA	AGATCGGAAGAGCGTCGTGTAGGGAAAGAGTGTGTGACTGGAGTTCAGACGTGTGCTCTTCCGATCT	CTTACAAAAAACATAATAAAACCCCTAA	chr12:50111427-50111456	chr12:50111554-50111581	97	-	1.1	49.6	48.5	1	0	15	0	23.3333	25	1	chr12:50111427-50111581	2
chr12:54054985	CpG18295580	TAATAAAACTCTTTCTCTAATTCCAAAACNNNNNNNNNAGATCGGAAGAGCGTCGTGTAGGGAAAGAGTGTGTGACTGGAGTTCAGACGTGTGCTCTTCCGATCTTATTAAAAAATCNATAATCCTTCTTCCATT	TAATAAAACTCTTTCTCTAATTCCAAAAC	AGATCGGAAGAGCGTCGTGTAGGGAAAGAGTGTGTGACTGGAGTTCAGACGTGTGCTCTTCCGATCT	TATTAAAAAATCNATAATCCTTCTTCCATT	chr12:54054911-54054939	chr12:54055038-54055067	98	-	0.7	48.9	49.6	1	0	15	0	24.1379	20	1	chr12:54054911-54055067	2
chr12:81078339	CpG18503570	ACCAAATAATAAATAACTTCTATACCANNNNNNNNNAGATCGGAAGAGCGTCGTGTAGGGAAAGAGTGTGTGACTGGAGTTCAGACGTGTGCTCTTCCGATCTAATACAAAACCCACTTCNCAACCTC	ACCAAATAATAAATAACTTCTATACCA	AGATCGGAAGAGCGTCGTGTAGGGAAAGAGTGTGTGACTGGAGTTCAGACGTGTGCTCTTCCGATCT	AATACAAAACCCACTTCNCAACCTC	chr12:81078423-81078449	chr12:81078301-81078325	97	+	6.3	53.4	47.1	1	0	13	0	22.2222	40	1	chr12:81078301-81078449	2
chr12:131004330	CpG19022601	AATAAAAAAAATTCACNATCTTAAACAAAANNNNNNNNNAGATCGGAAGAGCGTCGTGTAGGGAAAGAGTGTGTGACTGGAGTTCAGACGTGTGCTCTTCCGATCTTAAAAACTCTTCAAAAAAACTTAAAAAAAC	AATAAAAAAAATTCACNATCTTAAACAAAA	AGATCGGAAGAGCGTCGTGTAGGGAAAGAGTGTGTGACTGGAGTTCAGACGTGTGCTCTTCCGATCT	TAAAAACTCTTCAAAAAAACTTAAAAAAAC	chr12:131004203-131004232	chr12:131004331-131004360	98	-	1.2	49.2	48	1	0	14	0	13.3333	16.6667	1	chr12:131004203-131004360	2
chr13:44373457	CpG19360233	CTTCCCCNAAACTAAAATAAATCACNNNNNNNNNAGATCGGAAGAGCGTCGTGTAGGGAAAGAGTGTGTGACTGGAGTTCAGACGTGTGCTCTTCCGATCTCTAAACTAATTCTACTTATATTCTAAAATC	CTTCCCCNAAACTAAAATAAATCAC	AGATCGGAAGAGCGTCGTGTAGGGAAAGAGTGTGTGACTGGAGTTCAGACGTGTGCTCTTCCGATCT	CTAAACTAATTCTACTTATATTCTAAAATC	chr13:44373539-44373563	chr13:44373417-44373446	92	+	2.4	46.2	48.6	1	0	0	0	32	20	1	chr13:44373417-44373563	2
chr13:78596788	CpG19594090	TATAACAAAAAACTAATTAAAAACTTTCNNNNNNNNNAGATCGGAAGAGCGTCGTGTAGGGAAAGAGTGTGTGACTGGAGTTCAGACGTGTGCTCTTCCGATCTATAAACTAAACNACCAAAACCAACC	TATAACAAAAAACTAATTAAAAACTTTC	AGATCGGAAGAGCGTCGTGTAGGGAAAGAGTGTGTGACTGGAGTTCAGACGTGTGCTCTTCCGATCT	ATAAACTAAACNACCAAAACCAACC	chr13:78596735-78596762	chr13:78596856-78596880	93	-	4.9	50.4	45.5	1	0	13	0	14.2857	32	1	chr13:78596735-78596880	2
chr14:35534237	CpG20105765	CACCATACCAAAAAAATTCCTAATAAANNNNNNNNNAGATCGGAAGAGCGTCGTGTAGGGAAAGAGTGTGTGACTGGAGTTCAGACGTGTGCTCTTCCGATCTAACTATAAAAATAACCCCNACATAACA	CACCATACCAAAAAAATTCCTAATAAA	AGATCGGAAGAGCGTCGTGTAGGGAAAGAGTGTGTGACTGGAGTTCAGACGTGTGCTCTTCCGATCT	AACTATAAAAATAACCCCNACATAACA	chr14:35534248-35534274	chr14:35534131-35534157	90	+	0.4	49.1	49.5	1	0	13	0	25.9259	25.9259	1	chr14:35534131-35534274	2
chr14:53953107	CpG20235220	CCCTCTCAACNTTACAAAAAAAAAAAANNNNNNNNNAGATCGGAAGAGCGTCGTGTAGGGAAAGAGTGTGTGACTGGAGTTCAGACGTGTGCTCTTCCGATCTCCTCCTTTACAATATCCACACTCTA	CCCTCTCAACNTTACAAAAAAAAAAAA	AGATCGGAAGAGCGTCGTGTAGGGAAAGAGTGTGTGACTGGAGTTCAGACGTGTGCTCTTCCGATCT	CCTCCTTTACAATATCCACACTCTA	chr14:53953046-53953072	chr14:53953166-53953190	93	-	1.5	51.6	50.1	1	0	14	0	25.9259	40	1	chr14:53953046-53953190	2
chr14:73136272	CpG20411107	ACCAAATAAAACTCTAAATTCTCCCNNNNNNNNNAGATCGGAAGAGCGTCGTGTAGGGAAAGAGTGTGTGACTGGAGTTCAGACGTGTGCTCTTCCGATCTAAAAAAACACACNCTAAACCCAATT	ACCAAATAAAACTCTAAATTCTCCC	AGATCGGAAGAGCGTCGTGTAGGGAAAGAGTGTGTGACTGGAGTTCAGACGTGTGCTCTTCCGATCT	AAAAAAACACACNCTAAACCCAATT	chr14:73136318-73136342	chr14:73136203-73136227	90	+	0.8	50.4	49.6	1	0	13	0	32	28	1	chr14:73136203-73136342	2
chr15:79283807	CpG21473166	TTATTACCAATATCTATAAACATCTNNNNNNNNNAGATCGGAAGAGCGTCGTGTAGGGAAAGAGTGTGTGACTGGAGTTCAGACGTGTGCTCTTCCGATCTAAAACTAAAAAACCNAACTATTCCA	TTATTACCAATATCTATAAACATCT	AGATCGGAAGAGCGTCGTGTAGGGAAAGAGTGTGTGACTGGAGTTCAGACGTGTGCTCTTCCGATCT	AAAACTAAAAAACCNAACTATTCCA	chr15:79283688-79283712	chr15:79283808-79283832	95	-	4	47.6	43.6	1	0	15	0	20	24	1	chr15:79283688-79283832	2
chr15:85794151	CpG21542905	AATAAACAAATAAATATACCTTTAAATNNNNNNNNNAGATCGGAAGAGCGTCGTGTAGGGAAAGAGTGTGTGACTGGAGTTCAGACGTGTGCTCTTCCGATCTAAAAACAAAAAAAATAAAAACNTAACAT	AATAAACAAATAAATATACCTTTAAAT	AGATCGGAAGAGCGTCGTGTAGGGAAAGAGTGTGTGACTGGAGTTCAGACGTGTGCTCTTCCGATCT	AAAAACAAAAAAAATAAAAACNTAACAT	chr15:85794159-85794185	chr15:85794041-85794068	90	+	2.7	45.9	43.2	1	0	14	0	11.1111	10.7143	1	chr15:85794041-85794185	2
chr15:90665229	CpG21595419	ACAAAACTAAATCAAAACCTTATTATAANNNNNNNNNAGATCGGAAGAGCGTCGTGTAGGGAAAGAGTGTGTGACTGGAGTTCAGACGTGTGCTCTTCCGATCTTCTAACTTAACNATAACAACCCAACC	ACAAAACTAAATCAAAACCTTATTATAA	AGATCGGAAGAGCGTCGTGTAGGGAAAGAGTGTGTGACTGGAGTTCAGACGTGTGCTCTTCCGATCT	TCTAACTTAACNATAACAACCCAACC	chr15:90665237-90665264	chr15:90665111-90665136	100	+	4	51.3	47.3	1	0	14	0	17.8571	34.6154	1	chr15:90665111-90665264	2
chr16:57479502	CpG22427736	TCCTCCAATCACCTATTCCAAACACNNNNNNNNNAGATCGGAAGAGCGTCGTGTAGGGAAAGAGTGTGTGACTGGAGTTCAGACGTGTGCTCTTCCGATCTCTCTTCATCTTCACNTAACCTTACTTAA	TCCTCCAATCACCTATTCCAAACAC	AGATCGGAAGAGCGTCGTGTAGGGAAAGAGTGTGTGACTGGAGTTCAGACGTGTGCTCTTCCGATCT	CTCTTCATCTTCACNTAACCTTACTTAA	chr16:57479582-57479606	chr16:57479454-57479481	100	+	3.9	50.9	54.8	1	0	0	0	44	32.1429	1	chr16:57479454-57479606	2
chr16:67249151	CpG22513482	ACTCTAACTTCTAAATAAACTCTTCNNNNNNNNNAGATCGGAAGAGCGTCGTGTAGGGAAAGAGTGTGTGACTGGAGTTCAGACGTGTGCTCTTCCGATCTCTCACCNATTTTAACCAAACTAACC	ACTCTAACTTCTAAATAAACTCTTC	AGATCGGAAGAGCGTCGTGTAGGGAAAGAGTGTGTGACTGGAGTTCAGACGTGTGCTCTTCCGATCT	CTCACCNATTTTAACCAAACTAACC	chr16:67249065-67249089	chr16:67249181-67249205	91	-	3.9	50.6	46.7	1	0	13	0	28	36	1	chr16:67249065-67249205	2
chr16:89003527	CpG22838459	CAAAATCAAATAACAACAAAAAAAACNNNNNNNNNAGATCGGAAGAGCGTCGTGTAGGGAAAGAGTGTGTGACTGGAGTTCAGACGTGTGCTCTTCCGATCTCTCCATCCTACNTTCTACTTTCCATC	CAAAATCAAATAACAACAAAAAAAAC	AGATCGGAAGAGCGTCGTGTAGGGAAAGAGTGTGTGACTGGAGTTCAGACGTGTGCTCTTCCGATCT	CTCCATCCTACNTTCTACTTTCCATC	chr16:89003584-89003609	chr16:89003468-89003493	90	+	5.1	52.3	47.2	1	0	14	0	19.2308	42.3077	1	chr16:89003468-89003609	2
chr17:2057992	CpG22923196	ACTCAAAACTAAAAAAACCCTTACCNNNNNNNNNAGATCGGAAGAGCGTCGTGTAGGGAAAGAGTGTGTGACTGGAGTTCAGACGTGTGCTCTTCCGATCTCCNCCTCCAAAAAAAAACCCTAAAC	ACTCAAAACTAAAAAAACCCTTACC	AGATCGGAAGAGCGTCGTGTAGGGAAAGAGTGTGTGACTGGAGTTCAGACGTGTGCTCTTCCGATCT	CCNCCTCCAAAAAAAAACCCTAAAC	chr17:2057959-2057983	chr17:2058074-2058098	90	-	2.4	52.9	50.5	1	0	13	0	32	40	1	chr17:2057959-2058098	2
chr17:4740106	CpG22974540	ATAAAATTAACCCTCTCTCCTCTCTNNNNNNNNNAGATCGGAAGAGCGTCGTGTAGGGAAAGAGTGTGTGACTGGAGTTCAGACGTGTGCTCTTCCGATCTAAAAACTAAATCTACCNAAACTACCC	ATAAAATTAACCCTCTCTCCTCTCT	AGATCGGAAGAGCGTCGTGTAGGGAAAGAGTGTGTGACTGGAGTTCAGACGTGTGCTCTTCCGATCT	AAAAACTAAATCTACCNAAACTACCC	chr17:4740196-4740220	chr17:4740075-4740100	95	+	1.2	49.5	50.7	1	0	0	0	36	30.7692	1	chr17:4740075-4740220	2
chr17:14298427	CpG23111448	ATACAAAACCCNAAACTCAAACCTAAANNNNNNNNNAGATCGGAAGAGCGTCGTGTAGGGAAAGAGTGTGTGACTGGAGTTCAGACGTGTGCTCTTCCGATCTCTAACTAATCCTCCCATTACTCTAA	ATACAAAACCCNAAACTCAAACCTAAA	AGATCGGAAGAGCGTCGTGTAGGGAAAGAGTGTGTGACTGGAGTTCAGACGTGTGCTCTTCCGATCT	CTAACTAATCCTCCCATTACTCTAA	chr17:14298332-14298358	chr17:14298458-14298482	99	-	2.7	49.2	51.9	1	0	0	0	29.6296	36	1	chr17:14298332-14298482	2
chr17:35448841	CpG23407647	TTTACCACNCTATCTAAAAAACCTAACNNNNNNNNNAGATCGGAAGAGCGTCGTGTAGGGAAAGAGTGTGTGACTGGAGTTCAGACGTGTGCTCTTCCGATCTATCAAATTCTTATAACCAATAATTAAC	TTTACCACNCTATCTAAAAAACCTAAC	AGATCGGAAGAGCGTCGTGTAGGGAAAGAGTGTGTGACTGGAGTTCAGACGTGTGCTCTTCCGATCT	ATCAAATTCTTATAACCAATAATTAAC	chr17:35448906-35448932	chr17:35448780-35448806	99	+	4	45.5	49.5	1	0	0	0	29.6296	18.5185	1	chr17:35448780-35448932	2
chr17:40561023	CpG23487609	ATTTCTTTAAAACACNTAAATATCTTNNNNNNNNNAGATCGGAAGAGCGTCGTGTAGGGAAAGAGTGTGTGACTGGAGTTCAGACGTGTGCTCTTCCGATCTCACTAAATTACCCCTTAACTCCTAA	ATTTCTTTAAAACACNTAAATATCTT	AGATCGGAAGAGCGTCGTGTAGGGAAAGAGTGTGTGACTGGAGTTCAGACGTGTGCTCTTCCGATCT	CACTAAATTACCCCTTAACTCCTAA	chr17:40561026-40561051	chr17:40560911-40560935	90	+	6.2	50	43.8	1	0	14	0	15.3846	36	1	chr17:40560911-40561051	2
chr17:41973642	CpG23505122	AATTCTACNACAAAAAAAAAAAAACAACCNNNNNNNNNAGATCGGAAGAGCGTCGTGTAGGGAAAGAGTGTGTGACTGGAGTTCAGACGTGTGCTCTTCCGATCTAATAATATAAACAAACTATCACCCAC	AATTCTACNACAAAAAAAAAAAAACAACC	AGATCGGAAGAGCGTCGTGTAGGGAAAGAGTGTGTGACTGGAGTTCAGACGTGTGCTCTTCCGATCT	AATAATATAAACAAACTATCACCCAC	chr17:41973707-41973735	chr17:41973591-41973616	90	+	2.4	48	50.4	1	0	13	0	20.6897	26.9231	1	chr17:41973591-41973735	2
chr17:44004660	CpG23543143	AACTAAAAAACCNAAAAAACACTAAANNNNNNNNNAGATCGGAAGAGCGTCGTGTAGGGAAAGAGTGTGTGACTGGAGTTCAGACGTGTGCTCTTCCGATCTAAATTAAAAACCCCCCAATACCAAA	AACTAAAAAACCNAAAAAACACTAAA	AGATCGGAAGAGCGTCGTGTAGGGAAAGAGTGTGTGACTGGAGTTCAGACGTGTGCTCTTCCGATCT	AAATTAAAAACCCCCCAATACCAAA	chr17:44004715-44004740	chr17:44004590-44004614	100	+	4.3	51.7	47.4	1	0	13	0	19.2308	32	1	chr17:44004590-44004740	2
chr17:59565388	CpG23730356	AAAAAACNAAACAAAAAAAAATCTTCNNNNNNNNNAGATCGGAAGAGCGTCGTGTAGGGAAAGAGTGTGTGACTGGAGTTCAGACGTGTGCTCTTCCGATCTACACTCTAAAATCATAATTCCAACT	AAAAAACNAAACAAAAAAAAATCTTC	AGATCGGAAGAGCGTCGTGTAGGGAAAGAGTGTGTGACTGGAGTTCAGACGTGTGCTCTTCCGATCT	ACACTCTAAAATCATAATTCCAACT	chr17:59565395-59565420	chr17:59565270-59565294	100	+	2.6	48.8	46.2	1	0	14	0	15.3846	28	1	chr17:59565270-59565420	2
chr17:76077446	CpG23942186	ACAAAACTCNAAAATACATAACTAAAAAACNNNNNNNNNAGATCGGAAGAGCGTCGTGTAGGGAAAGAGTGTGTGACTGGAGTTCAGACGTGTGCTCTTCCGATCTATCCCCCAACAATAACTCCAACTCT	ACAAAACTCNAAAATACATAACTAAAAAAC	AGATCGGAAGAGCGTCGTGTAGGGAAAGAGTGTGTGACTGGAGTTCAGACGTGTGCTCTTCCGATCT	ATCCCCCAACAATAACTCCAACTCT	chr17:76077338-76077367	chr17:76077461-76077485	93	-	6.2	55.6	49.4	1	0	14	0	20	44	1	chr17:76077338-76077485	2
chr17:80989421	CpG24050166	TAAAAAATCCTACTACTACTCTCCTNNNNNNNNNAGATCGGAAGAGCGTCGTGTAGGGAAAGAGTGTGTGACTGGAGTTCAGACGTGTGCTCTTCCGATCTAACAAACAATCCNTAAATATAACCT	TAAAAAATCCTACTACTACTCTCCT	AGATCGGAAGAGCGTCGTGTAGGGAAAGAGTGTGTGACTGGAGTTCAGACGTGTGCTCTTCCGATCT	AACAAACAATCCNTAAATATAACCT	chr17:80989444-80989468	chr17:80989329-80989353	90	+	2	46.4	48.4	1	0	15	0	32	24	1	chr17:80989329-80989468	2
chr17:82037008	CpG24084405	AAACCTAAATAACTAAAAAACCACCNNNNNNNNNAGATCGGAAGAGCGTCGTGTAGGGAAAGAGTGTGTGACTGGAGTTCAGACGTGTGCTCTTCCGATCTCTCCTTTACTTATCCNACTAAAAAAT	AAACCTAAATAACTAAAAAACCACC	AGATCGGAAGAGCGTCGTGTAGGGAAAGAGTGTGTGACTGGAGTTCAGACGTGTGCTCTTCCGATCT	CTCCTTTACTTATCCNACTAAAAAAT	chr17:82036962-82036986	chr17:82037086-82037111	99	-	1.1	47.4	48.5	1	0	13	0	28	26.9231	1	chr17:82036962-82037111	2
chr17:82882945	CpG24109845	ACTCTCTCTACAATAAAACCTACTCNNNNNNNNNAGATCGGAAGAGCGTCGTGTAGGGAAAGAGTGTGTGACTGGAGTTCAGACGTGTGCTCTTCCGATCTCCCCNAAAATCAAAATATAATACTA	ACTCTCTCTACAATAAAACCTACTC	AGATCGGAAGAGCGTCGTGTAGGGAAAGAGTGTGTGACTGGAGTTCAGACGTGTGCTCTTCCGATCT	CCCCNAAAATCAAAATATAATACTA	chr17:82883000-82883024	chr17:82882877-82882901	98	+	4.8	44.9	49.7	1	0	13	0	36	24	1	chr17:82882877-82883024	2
chr18:47931650	CpG24565429	AAATAAACCCAAAAATAAAATCTTTAANNNNNNNNNAGATCGGAAGAGCGTCGTGTAGGGAAAGAGTGTGTGACTGGAGTTCAGACGTGTGCTCTTCCGATCTCCTAAAAAAAAAAAAAAATTCNAAAA	AAATAAACCCAAAAATAAAATCTTTAA	AGATCGGAAGAGCGTCGTGTAGGGAAAGAGTGTGTGACTGGAGTTCAGACGTGTGCTCTTCCGATCT	CCTAAAAAAAAAAAAAAATTCNAAAA	chr18:47931657-47931683	chr18:47931539-47931564	92	+	1.9	44.1	46	1	0	13	0	14.8148	11.5385	1	chr18:47931539-47931683	2
chr19:940967	CpG24906137	TAACTCAACCNAAAAAACCTTATCTAACNNNNNNNNNAGATCGGAAGAGCGTCGTGTAGGGAAAGAGTGTGTGACTGGAGTTCAGACGTGTGCTCTTCCGATCTCTCATCAAAACCACTATAACTACTAAC	TAACTCAACCNAAAAAACCTTATCTAAC	AGATCGGAAGAGCGTCGTGTAGGGAAAGAGTGTGTGACTGGAGTTCAGACGTGTGCTCTTCCGATCT	CTCATCAAAACCACTATAACTACTAAC	chr19:940983-941010	chr19:940861-940887	95	+	0.4	50.2	50.6	1	0	0	0	28.5714	33.3333	1	chr19:940861-941010	2
chr19:9966648	CpG25141018	CAAAAACACCCTAAACNTAAAAAATAAANNNNNNNNNAGATCGGAAGAGCGTCGTGTAGGGAAAGAGTGTGTGACTGGAGTTCAGACGTGTGCTCTTCCGATCTCAACTACTCCAACTCCAAACTCAAC	CAAAAACACCCTAAACNTAAAAAATAAA	AGATCGGAAGAGCGTCGTGTAGGGAAAGAGTGTGTGACTGGAGTTCAGACGTGTGCTCTTCCGATCT	CAACTACTCCAACTCCAAACTCAAC	chr19:9966736-9966763	chr19:9966614-9966638	97	+	5.6	54.1	48.5	1	0	13	0	21.4286	44	1	chr19:9966614-9966763	2
chr19:13102614	CpG25210283	TACAAAAACAATACTAAAATAAAAAAAAAANNNNNNNNNAGATCGGAAGAGCGTCGTGTAGGGAAAGAGTGTGTGACTGGAGTTCAGACGTGTGCTCTTCCGATCTAAACCTAAAACATTAAAACCNAACCC	TACAAAAACAATACTAAAATAAAAAAAAAA	AGATCGGAAGAGCGTCGTGTAGGGAAAGAGTGTGTGACTGGAGTTCAGACGTGTGCTCTTCCGATCT	AAACCTAAAACATTAAAACCNAACCC	chr19:13102518-13102547	chr19:13102641-13102666	93	-	4.3	51	46.7	1	0	13	0	10	30.7692	1	chr19:13102518-13102666	2
chr19:19618586	CpG25348055	CCTACAACAAATCATAACCATCACCNNNNNNNNNAGATCGGAAGAGCGTCGTGTAGGGAAAGAGTGTGTGACTGGAGTTCAGACGTGTGCTCTTCCGATCTCCAATAATAATACTCCAAACTCNAC	CCTACAACAAATCATAACCATCACC	AGATCGGAAGAGCGTCGTGTAGGGAAAGAGTGTGTGACTGGAGTTCAGACGTGTGCTCTTCCGATCT	CCAATAATAATACTCCAAACTCNAC	chr19:19618539-19618563	chr19:19618664-19618688	100	-	4.6	47.7	52.3	1	0	13	0	40	32	1	chr19:19618539-19618688	2
chr19:36605686	CpG25574114	CCTACTACATTTTAAATACTTACCTCTNNNNNNNNNAGATCGGAAGAGCGTCGTGTAGGGAAAGAGTGTGTGACTGGAGTTCAGACGTGTGCTCTTCCGATCTAAAAAAATTTTACCCNTTCTAATCCC	CCTACTACATTTTAAATACTTACCTCT	AGATCGGAAGAGCGTCGTGTAGGGAAAGAGTGTGTGACTGGAGTTCAGACGTGTGCTCTTCCGATCT	AAAAAAATTTTACCCNTTCTAATCCC	chr19:36605715-36605741	chr19:36605589-36605614	100	+	0.3	48.5	48.8	1	0	15	0	29.6296	26.9231	1	chr19:36605589-36605741	2
chr19:37334544	CpG25585591	AAACTACAATCCCCAAAAACCTCTANNNNNNNNNAGATCGGAAGAGCGTCGTGTAGGGAAAGAGTGTGTGACTGGAGTTCAGACGTGTGCTCTTCCGATCTCAAAAAAACTTATCAACNTCACTTAAA	AAACTACAATCCCCAAAAACCTCTA	AGATCGGAAGAGCGTCGTGTAGGGAAAGAGTGTGTGACTGGAGTTCAGACGTGTGCTCTTCCGATCT	CAAAAAAACTTATCAACNTCACTTAAA	chr19:37334568-37334592	chr19:37334441-37334467	100	+	4.4	47.9	52.3	1	0	0	0	36	22.2222	1	chr19:37334441-37334592	2
chr19:47228457	CpG25758896	AAATTAAAACCCAAATAAAAAAAAATANNNNNNNNNAGATCGGAAGAGCGTCGTGTAGGGAAAGAGTGTGTGACTGGAGTTCAGACGTGTGCTCTTCCGATCTAACTCCNAAAAACTACCCTCCTAAC	AAATTAAAACCCAAATAAAAAAAAATA	AGATCGGAAGAGCGTCGTGTAGGGAAAGAGTGTGTGACTGGAGTTCAGACGTGTGCTCTTCCGATCT	AACTCCNAAAAACTACCCTCCTAAC	chr19:47228516-47228542	chr19:47228393-47228417	98	+	7.3	52.4	45.1	1	0	0	0	11.1111	40	1	chr19:47228393-47228542	2
chr20:46029586	CpG26472196	AAAACTAAACTCCAAACTACAACTAANNNNNNNNNAGATCGGAAGAGCGTCGTGTAGGGAAAGAGTGTGTGACTGGAGTTCAGACGTGTGCTCTTCCGATCTCNATTTAACTAACCCAAATCAACCC	AAAACTAAACTCCAAACTACAACTAA	AGATCGGAAGAGCGTCGTGTAGGGAAAGAGTGTGTGACTGGAGTTCAGACGTGTGCTCTTCCGATCT	CNATTTAACTAACCCAAATCAACCC	chr20:46029521-46029546	chr20:46029640-46029664	93	-	1	50.6	49.6	1	0	13	0	26.9231	36	1	chr20:46029521-46029664	2
chr20:62477004	CpG26700030	TCCTTCCTTCCTTCCTTCCTTCCTTCNNNNNNNNNAGATCGGAAGAGCGTCGTGTAGGGAAAGAGTGTGTGACTGGAGTTCAGACGTGTGCTCTTCCGATCTTCTTTCTTTTTTCTTTCTCNAAACA	TCCTTCCTTCCTTCCTTCCTTCCTTC	AGATCGGAAGAGCGTCGTGTAGGGAAAGAGTGTGTGACTGGAGTTCAGACGTGTGCTCTTCCGATCT	TCTTTCTTTTTTCTTTCTCNAAACA	chr20:62477071-62477096	chr20:62476956-62476980	90	+	9.6	47.9	57.5	1	0	13	0	50	24	5	chr20:62476956-62477096	2
chr20:62551380	CpG26702169	TAAAACTAAACTTACCTTAAACTTACAATANNNNNNNNNAGATCGGAAGAGCGTCGTGTAGGGAAAGAGTGTGTGACTGGAGTTCAGACGTGTGCTCTTCCGATCTCATTTTACAAAAAAACAACNACCCCC	TAAAACTAAACTTACCTTAAACTTACAATA	AGATCGGAAGAGCGTCGTGTAGGGAAAGAGTGTGTGACTGGAGTTCAGACGTGTGCTCTTCCGATCT	CATTTTACAAAAAAACAACNACCCCC	chr20:62551410-62551439	chr20:62551293-62551318	91	+	3.9	52.6	48.7	1	0	18	0	20	34.6154	1	chr20:62551293-62551439	2
chr20:63939044	CpG26746126	AAAACTAATTCAATTATCTAAACCTCTNNNNNNNNNAGATCGGAAGAGCGTCGTGTAGGGAAAGAGTGTGTGACTGGAGTTCAGACGTGTGCTCTTCCGATCTTAAACTTCCACNCAAAAAAACACTA	AAAACTAATTCAATTATCTAAACCTCT	AGATCGGAAGAGCGTCGTGTAGGGAAAGAGTGTGTGACTGGAGTTCAGACGTGTGCTCTTCCGATCT	TAAACTTCCACNCAAAAAAACACTA	chr20:63939119-63939145	chr20:63938995-63939019	99	+	1.7	49.4	47.7	1	0	14	0	22.2222	28	1	chr20:63938995-63939145	2
chr22:19756503	CpG27333708	AATAAAAACTATAATACCATTTTACAAACCNNNNNNNNNAGATCGGAAGAGCGTCGTGTAGGGAAAGAGTGTGTGACTGGAGTTCAGACGTGTGCTCTTCCGATCTAAAAATCNCAAAATCTAATTCCTCAA	AATAAAAACTATAATACCATTTTACAAACC	AGATCGGAAGAGCGTCGTGTAGGGAAAGAGTGTGTGACTGGAGTTCAGACGTGTGCTCTTCCGATCT	AAAAATCNCAAAATCTAATTCCTCAA	chr22:19756471-19756500	chr22:19756600-19756625	99	-	0.9	47.9	48.8	1	0	13	0	20	23.0769	1	chr22:19756471-19756625	2
chr22:21658206	CpG27374158	TCTTCTATATTATACAAACNAAACTAAANNNNNNNNNAGATCGGAAGAGCGTCGTGTAGGGAAAGAGTGTGTGACTGGAGTTCAGACGTGTGCTCTTCCGATCTCTAACTAAAACTACAAAATAAAATCTATCA	TCTTCTATATTATACAAACNAAACTAAA	AGATCGGAAGAGCGTCGTGTAGGGAAAGAGTGTGTGACTGGAGTTCAGACGTGTGCTCTTCCGATCT	CTAACTAAAACTACAAAATAAAATCTATCA	chr22:21658272-21658299	chr22:21658142-21658171	100	+	2.5	48	45.5	1	0	0	0	17.8571	20	1	chr22:21658142-21658299	2
chr1:3684171	CpG100137	CCACAAACTAACTACCCCNNNNNNNNNAGATCGGAAGAGCGTCGTGTAGGGAAAGAGTGTGTGACTGGAGTTCAGACGTGTGCTCTTCCGATCTAAAAATAAATAACAAATAAAC	CCACAAACTAACTACCCC	AGATCGGAAGAGCGTCGTGTAGGGAAAGAGTGTGTGACTGGAGTTCAGACGTGTGCTCTTCCGATCT	AAAAATAAATAACAAATAAAC	chr1:3684205-3684222	chr1:3684094-3684114	90	+	9.3	36.8	46.1	0	0	13	0	50	9.52381	1	chr1:3684094-3684222	3
chr2:105399282	CpG3374851	AAAAAAAAACCCTAACAAACAAAANNNNNNNNNAGATCGGAAGAGCGTCGTGTAGGGAAAGAGTGTGTGACTGGAGTTCAGACGTGTGCTCTTCCGATCTAAACAAACCCCTACCACC	AAAAAAAAACCCTAACAAACAAAA	AGATCGGAAGAGCGTCGTGTAGGGAAAGAGTGTGTGACTGGAGTTCAGACGTGTGCTCTTCCGATCT	AAACAAACCCCTACCACC	chr2:105399222-105399245	chr2:105399340-105399357	94	-	0.9	48.4	47.5	0	0	13	0	20.8333	50	1	chr2:105399222-105399357	3
chr2:105399310	CpG3374856	ATAACAAAAATCTACCCACNNNNNNNNNAGATCGGAAGAGCGTCGTGTAGGGAAAGAGTGTGTGACTGGAGTTCAGACGTGTGCTCTTCCGATCTCTTTATTTACCAAAACTCCTTTCT	ATAACAAAAATCTACCCAC	AGATCGGAAGAGCGTCGTGTAGGGAAAGAGTGTGTGACTGGAGTTCAGACGTGTGCTCTTCCGATCT	CTTTATTTACCAAAACTCCTTTCT	chr2:105399341-105399359	chr2:105399222-105399245	95	+	5.7	47.6	41.9	0	0	13	0	31.5789	29.1667	1	chr2:105399222-105399359	3
chr4:10457604	CpG6436295	CTCTAAACAACTTAAAAACCCNNNNNNNNNAGATCGGAAGAGCGTCGTGTAGGGAAAGAGTGTGTGACTGGAGTTCAGACGTGTGCTCTTCCGATCTAATCCTTCTTTTACCTAC	CTCTAAACAACTTAAAAACCC	AGATCGGAAGAGCGTCGTGTAGGGAAAGAGTGTGTGACTGGAGTTCAGACGTGTGCTCTTCCGATCT	AATCCTTCTTTTACCTAC	chr4:10457517-10457537	chr4:10457635-10457652	97	-	5.1	39.8	44.9	0	0	13	0	33.3333	33.3333	1	chr4:10457517-10457652	3
chr6:30172368	CpG9638060	CCCCACTTCAACCTTTCANNNNNNNNNAGATCGGAAGAGCGTCGTGTAGGGAAAGAGTGTGTGACTGGAGTTCAGACGTGTGCTCTTCCGATCTAAACTCAAATCCCCTATTCTCT	CCCCACTTCAACCTTTCA	AGATCGGAAGAGCGTCGTGTAGGGAAAGAGTGTGTGACTGGAGTTCAGACGTGTGCTCTTCCGATCT	AAACTCAAATCCCCTATTCTCT	chr6:30172338-30172355	chr6:30172455-30172476	99	-	0	48.5	48.5	0	0	14	0	50	36.3636	1	chr6:30172338-30172476	3
chr8:22048088	CpG12704975	AAACCCACTTCATCAAACNNNNNNNNNAGATCGGAAGAGCGTCGTGTAGGGAAAGAGTGTGTGACTGGAGTTCAGACGTGTGCTCTTCCGATCTTACTAAAAAACAACTATAC	AAACCCACTTCATCAAAC	AGATCGGAAGAGCGTCGTGTAGGGAAAGAGTGTGTGACTGGAGTTCAGACGTGTGCTCTTCCGATCT	TACTAAAAAACAACTATAC	chr8:22048109-22048126	chr8:22047995-22048013	95	+	8	36.6	44.6	0	0	13	0	38.8889	21.0526	1	chr8:22047995-22048126	3
chr8:23164000	CpG12724384	TAATCAATTATACTCCCTTCCCNNNNNNNNNAGATCGGAAGAGCGTCGTGTAGGGAAAGAGTGTGTGACTGGAGTTCAGACGTGTGCTCTTCCGATCTCCAAAAATCAATCAAAAATC	TAATCAATTATACTCCCTTCCC	AGATCGGAAGAGCGTCGTGTAGGGAAAGAGTGTGTGACTGGAGTTCAGACGTGTGCTCTTCCGATCT	CCAAAAATCAATCAAAAATC	chr8:23164075-23164096	chr8:23163963-23163982	92	+	4.8	41.7	46.5	0	0	13	0	36.3636	25	1	chr8:23163963-23164096	3
chr15:28099331	CpG20934298	AATCCCCCACCCAAACACNNNNNNNNNAGATCGGAAGAGCGTCGTGTAGGGAAAGAGTGTGTGACTGGAGTTCAGACGTGTGCTCTTCCGATCTCTTACAAATCTTTCTCCAAAAAT	AATCCCCCACCCAAACAC	AGATCGGAAGAGCGTCGTGTAGGGAAAGAGTGTGTGACTGGAGTTCAGACGTGTGCTCTTCCGATCT	CTTACAAATCTTTCTCCAAAAAT	chr15:28099343-28099360	chr15:28099230-28099252	90	+	5.4	45.8	51.2	0	0	14	0	55.5556	26.087	1	chr15:28099230-28099360	3
chr17:32007476	CpG23372809	TCAACTTTCCCTTCTCCCNNNNNNNNNAGATCGGAAGAGCGTCGTGTAGGGAAAGAGTGTGTGACTGGAGTTCAGACGTGTGCTCTTCCGATCTATTAAACCTTCTCCCTCCAC	TCAACTTTCCCTTCTCCC	AGATCGGAAGAGCGTCGTGTAGGGAAAGAGTGTGTGACTGGAGTTCAGACGTGTGCTCTTCCGATCT	ATTAAACCTTCTCCCTCCAC	chr17:32007571-32007588	chr17:32007454-32007473	97	+	0.9	48.4	47.5	0	0	13	0	50	45	1	chr17:32007454-32007588	3
chr21:34886944	CpG27027579	CAACACCTCCACCATACTANNNNNNNNNAGATCGGAAGAGCGTCGTGTAGGGAAAGAGTGTGTGACTGGAGTTCAGACGTGTGCTCTTCCGATCTAACCAATACCTTAAAAAC	CAACACCTCCACCATACTA	AGATCGGAAGAGCGTCGTGTAGGGAAAGAGTGTGTGACTGGAGTTCAGACGTGTGCTCTTCCGATCT	AACCAATACCTTAAAAAC	chr21:34886947-34886965	chr21:34886833-34886850	96	+	8.5	39.1	47.6	0	0	14	0	47.3684	27.7778	1	chr21:34886833-34886965	3
chr22:31104954	CpG27503197	AAAATACTTCTCTTACTAAAAACCNNNNNNNNNAGATCGGAAGAGCGTCGTGTAGGGAAAGAGTGTGTGACTGGAGTTCAGACGTGTGCTCTTCCGATCTACCCCCAAAAAAAACTTC	AAAATACTTCTCTTACTAAAAACC	AGATCGGAAGAGCGTCGTGTAGGGAAAGAGTGTGTGACTGGAGTTCAGACGTGTGCTCTTCCGATCT	ACCCCCAAAAAAAACTTC	chr22:31104873-31104896	chr22:31104988-31105005	91	-	0.3	45	45.3	0	0	13	0	25	38.8889	1	chr22:31104873-31105005	3
chr6:144008035	CpG10522608	ACACCCAAACACCTACCCTNNNNNNNNNAGATCGGAAGAGCGTCGTGTAGGGAAAGAGTGTGTGACTGGAGTTCAGACGTGTGCTCTTCCGATCTACAAAAACACACCCTCCTC	ACACCCAAACACCTACCCT	AGATCGGAAGAGCGTCGTGTAGGGAAAGAGTGTGTGACTGGAGTTCAGACGTGTGCTCTTCCGATCT	ACAAAAACACACCCTCCTC	chr6:144008073-144008091	chr6:144007973-144007991	81	+	2.6	49.5	52.1	0	0	14	0	52.6316	47.3684	1	chr6:144007973-144008091	4
chr6:144008348	CpG10522648	ACTCTAACCTCACTCTCCNNNNNNNNNAGATCGGAAGAGCGTCGTGTAGGGAAAGAGTGTGTGACTGGAGTTCAGACGTGTGCTCTTCCGATCTCAACCATCCTCTTAACTACC	ACTCTAACCTCACTCTCC	AGATCGGAAGAGCGTCGTGTAGGGAAAGAGTGTGTGACTGGAGTTCAGACGTGTGCTCTTCCGATCT	CAACCATCCTCTTAACTACC	chr6:144008249-144008266	chr6:144008354-144008373	87	-	1.1	47	45.9	0	0	13	0	50	45	1	chr6:144008249-144008373	4
chr7:1224559	CpG10860287	AAAAAAAACAATTAAACCNNNNNNNNNAGATCGGAAGAGCGTCGTGTAGGGAAAGAGTGTGTGACTGGAGTTCAGACGTGTGCTCTTCCGATCTATAAATTAATAAAACAAAAAAAATC	AAAAAAAACAATTAAACC	AGATCGGAAGAGCGTCGTGTAGGGAAAGAGTGTGTGACTGGAGTTCAGACGTGTGCTCTTCCGATCT	ATAAATTAATAAAACAAAAAAAATC	chr7:1224584-1224601	chr7:1224455-1224479	104	+	4.4	40.9	36.5	0	0	13	0	16.6667	8	1	chr7:1224455-1224601	4
chr7:101165768	CpG11870815	AACTATAAATAAATAAAAAAAAAACNNNNNNNNNAGATCGGAAGAGCGTCGTGTAGGGAAAGAGTGTGTGACTGGAGTTCAGACGTGTGCTCTTCCGATCTAAAAAATACCTACCTCTCCC	AACTATAAATAAATAAAAAAAAAAC	AGATCGGAAGAGCGTCGTGTAGGGAAAGAGTGTGTGACTGGAGTTCAGACGTGTGCTCTTCCGATCT	AAAAAATACCTACCTCTCCC	chr7:101165835-101165859	chr7:101165705-101165724	110	+	5.6	46	40.4	0	0	13	0	8	40	1	chr7:101165705-101165859	4
chr7:130734372	CpG12108079	TATTAAACATAACTTAACCNNNNNNNNNAGATCGGAAGAGCGTCGTGTAGGGAAAGAGTGTGTGACTGGAGTTCAGACGTGTGCTCTTCCGATCTAAACTACTACAACCCAAAAATTC	TATTAAACATAACTTAACC	AGATCGGAAGAGCGTCGTGTAGGGAAAGAGTGTGTGACTGGAGTTCAGACGTGTGCTCTTCCGATCT	AAACTACTACAACCCAAAAATTC	chr7:130734313-130734331	chr7:130734413-130734435	81	-	11.1	47.6	36.5	0	0	13	0	21.0526	30.4348	1	chr7:130734313-130734435	4
chr1:52843096	CpG785826	CCACACTCCCCAACAAATANNNNNNNNNAGATCGGAAGAGCGTCGTGTAGGGAAAGAGTGTGTGACTGGAGTTCAGACGTGTGCTCTTCCGATCTCNCAAAAAAACACCCCCC	CCACACTCCCCAACAAATA	AGATCGGAAGAGCGTCGTGTAGGGAAAGAGTGTGTGACTGGAGTTCAGACGTGTGCTCTTCCGATCT	CNCAAAAAAACACCCCCC	chr1:52843062-52843080	chr1:52843179-52843196	98	-	1.2	47.6	48.8	1	0	14	0	47.3684	50	1	chr1:52843062-52843196	5
chr3:122577766	CpG5584943	TCTAAAAATAACACCTACAACTCNNNNNNNNNAGATCGGAAGAGCGTCGTGTAGGGAAAGAGTGTGTGACTGGAGTTCAGACGTGTGCTCTTCCGATCTAACTCAACCCTACTATCCCCTTCCCNCAC	TCTAAAAATAACACCTACAACTC	AGATCGGAAGAGCGTCGTGTAGGGAAAGAGTGTGTGACTGGAGTTCAGACGTGTGCTCTTCCGATCT	AACTCAACCCTACTATCCCCTTCCCNCAC	chr3:122577740-122577762	chr3:122577873-122577901	110	-	14.2	60.6	46.4	1	0	0	0	30.4348	51.7241	1	chr3:122577740-122577901	5
chr5:139637678	CpG8876689	CCTACCCNCCCTAAACCTCTANNNNNNNNNAGATCGGAAGAGCGTCGTGTAGGGAAAGAGTGTGTGACTGGAGTTCAGACGTGTGCTCTTCCGATCTCACACACTCCCTAAACTACC	CCTACCCNCCCTAAACCTCTA	AGATCGGAAGAGCGTCGTGTAGGGAAAGAGTGTGTGACTGGAGTTCAGACGTGTGCTCTTCCGATCT	CACACACTCCCTAAACTACC	chr5:139637701-139637721	chr5:139637571-139637590	110	+	1.4	49.4	50.8	1	0	0	0	52.381	50	1	chr5:139637571-139637721	5
chr7:20784937	CpG11078672	ACTTCAAACCAATACTACCNNNNNNNNNAGATCGGAAGAGCGTCGTGTAGGGAAAGAGTGTGTGACTGGAGTTCAGACGTGTGCTCTTCCGATCTAAACTCCAAACCTCNCTACAC	ACTTCAAACCAATACTACC	AGATCGGAAGAGCGTCGTGTAGGGAAAGAGTGTGTGACTGGAGTTCAGACGTGTGCTCTTCCGATCT	AAACTCCAAACCTCNCTACAC	chr7:20784899-20784917	chr7:20785027-20785047	109	-	5.3	49.1	43.8	1	0	13	0	36.8421	42.8571	1	chr7:20784899-20785047	5
chr7:101165529	CpG11870784	CCAACTAAACCCAACCCANNNNNNNNNAGATCGGAAGAGCGTCGTGTAGGGAAAGAGTGTGTGACTGGAGTTCAGACGTGTGCTCTTCCGATCTCCCATAAATAAACATTAACNTCAATAAAAC	CCAACTAAACCCAACCCA	AGATCGGAAGAGCGTCGTGTAGGGAAAGAGTGTGTGACTGGAGTTCAGACGTGTGCTCTTCCGATCT	CCCATAAATAAACATTAACNTCAATAAAAC	chr7:101165505-101165522	chr7:101165633-101165662	110	-	0.8	49.2	48.4	1	0	13	0	50	23.3333	1	chr7:101165505-101165662	5
chr7:130492082	CpG12105533	ACACCNACTTTTAAAACCCACNNNNNNNNNAGATCGGAAGAGCGTCGTGTAGGGAAAGAGTGTGTGACTGGAGTTCAGACGTGTGCTCTTCCGATCTAACAACTACAACCACTCC	ACACCNACTTTTAAAACCCAC	AGATCGGAAGAGCGTCGTGTAGGGAAAGAGTGTGTGACTGGAGTTCAGACGTGTGCTCTTCCGATCT	AACAACTACAACCACTCC	chr7:130492048-130492068	chr7:130492161-130492178	92	-	2.5	45.9	48.4	1	0	13	0	38.0952	44.4444	1	chr7:130492048-130492178	5
chr7:151783266	CpG12321993	CCAAACCNAACCTACACCTNNNNNNNNNAGATCGGAAGAGCGTCGTGTAGGGAAAGAGTGTGTGACTGGAGTTCAGACGTGTGCTCTTCCGATCTACAAAAAACAAAACTACACAAAAAAAA	CCAAACCNAACCTACACCT	AGATCGGAAGAGCGTCGTGTAGGGAAAGAGTGTGTGACTGGAGTTCAGACGTGTGCTCTTCCGATCT	ACAAAAAACAAAACTACACAAAAAAAA	chr7:151783222-151783240	chr7:151783326-151783352	85	-	1.6	49.7	48.1	1	0	14	0	47.3684	18.5185	1	chr7:151783222-151783352	5
chr7:158588192	CpG12432647	AACCTACTCTACTAAAAACCTAAANNNNNNNNNAGATCGGAAGAGCGTCGTGTAGGGAAAGAGTGTGTGACTGGAGTTCAGACGTGTGCTCTTCCGATCTCTAACCCTCCNATCCCCT	AACCTACTCTACTAAAAACCTAAA	AGATCGGAAGAGCGTCGTGTAGGGAAAGAGTGTGTGACTGGAGTTCAGACGTGTGCTCTTCCGATCT	CTAACCCTCCNATCCCCT	chr7:158588220-158588243	chr7:158588098-158588115	104	+	0.6	47.7	47.1	1	0	0	0	29.1667	55.5556	1	chr7:158588098-158588243	5
chr8:24913746	CpG12740732	AAAAAAAAAAAAAAAAAACNNNNNNNNNAGATCGGAAGAGCGTCGTGTAGGGAAAGAGTGTGTGACTGGAGTTCAGACGTGTGCTCTTCCGATCTAAAAACCTTAAAACNTATAACTATCACAAC	AAAAAAAAAAAAAAAAAAC	AGATCGGAAGAGCGTCGTGTAGGGAAAGAGTGTGTGACTGGAGTTCAGACGTGTGCTCTTCCGATCT	AAAAACCTTAAAACNTATAACTATCACAAC	chr8:24913631-24913649	chr8:24913760-24913789	110	-	14.3	49.8	35.5	1	0	13	0	5.26316	23.3333	1	chr8:24913631-24913789	5
chr9:137417467	CpG15019416	ACTCTAACAATTCCTCTCCCNNNNNNNNNAGATCGGAAGAGCGTCGTGTAGGGAAAGAGTGTGTGACTGGAGTTCAGACGTGTGCTCTTCCGATCTCCCTACTAACCNCATCTAC	ACTCTAACAATTCCTCTCCC	AGATCGGAAGAGCGTCGTGTAGGGAAAGAGTGTGTGACTGGAGTTCAGACGTGTGCTCTTCCGATCT	CCCTACTAACCNCATCTAC	chr9:137417533-137417552	chr9:137417425-137417443	89	+	3.8	44.1	47.9	1	0	13	0	45	47.3684	1	chr9:137417425-137417552	5
chr10:22334531	CpG15299213	CCCAACAAAACCNAACTAAAATAACNNNNNNNNNAGATCGGAAGAGCGTCGTGTAGGGAAAGAGTGTGTGACTGGAGTTCAGACGTGTGCTCTTCCGATCTCTCAAACCCCTCAAAACCTAACAA	CCCAACAAAACCNAACTAAAATAAC	AGATCGGAAGAGCGTCGTGTAGGGAAAGAGTGTGTGACTGGAGTTCAGACGTGTGCTCTTCCGATCT	CTCAAACCCCTCAAAACCTAACAA	chr10:22334422-22334446	chr10:22334557-22334580	110	-	3.8	53.4	49.6	1	0	0	0	32	41.6667	1	chr10:22334422-22334580	5
chr10:22335276	CpG15299281	ATCCCCAAAACACAAAAACTNNNNNNNNNAGATCGGAAGAGCGTCGTGTAGGGAAAGAGTGTGTGACTGGAGTTCAGACGTGTGCTCTTCCGATCTACAAAACNACCCTAAAAATAC	ATCCCCAAAACACAAAAACT	AGATCGGAAGAGCGTCGTGTAGGGAAAGAGTGTGTGACTGGAGTTCAGACGTGTGCTCTTCCGATCT	ACAAAACNACCCTAAAAATAC	chr10:22335307-22335326	chr10:22335183-22335203	103	+	4.2	43.7	47.9	1	0	14	0	35	28.5714	1	chr10:22335183-22335326	5
chr11:2885831	CpG16504306	AATATAATATTTTCAATTTCAACAACACCANNNNNNNNNAGATCGGAAGAGCGTCGTGTAGGGAAAGAGTGTGTGACTGGAGTTCAGACGTGTGCTCTTCCGATCTTCAAACCTAACCNACACCCC	AATATAATATTTTCAATTTCAACAACACCA	AGATCGGAAGAGCGTCGTGTAGGGAAAGAGTGTGTGACTGGAGTTCAGACGTGTGCTCTTCCGATCT	TCAAACCTAACCNACACCCC	chr11:2885852-2885881	chr11:2885729-2885748	103	+	0.7	51	50.3	1	0	14	0	20	50	1	chr11:2885729-2885881	5
chr11:67504189	CpG17123284	AATACCAAATAACCCAACTCNNNNNNNNNAGATCGGAAGAGCGTCGTGTAGGGAAAGAGTGTGTGACTGGAGTTCAGACGTGTGCTCTTCCGATCTCAACCTCCCCNCACTAACT	AATACCAAATAACCCAACTC	AGATCGGAAGAGCGTCGTGTAGGGAAAGAGTGTGTGACTGGAGTTCAGACGTGTGCTCTTCCGATCT	CAACCTCCCCNCACTAACT	chr11:67504114-67504133	chr11:67504243-67504261	109	-	4.6	49.5	44.9	1	0	14	0	35	52.6316	1	chr11:67504114-67504261	5
chr12:72273196	CpG18448929	CTTCATAAAAAACTTCACCTTCTCNNNNNNNNNAGATCGGAAGAGCGTCGTGTAGGGAAAGAGTGTGTGACTGGAGTTCAGACGTGTGCTCTTCCGATCTAAAATAACCAATCCNAAAACCAC	CTTCATAAAAAACTTCACCTTCTC	AGATCGGAAGAGCGTCGTGTAGGGAAAGAGTGTGTGACTGGAGTTCAGACGTGTGCTCTTCCGATCT	AAAATAACCAATCCNAAAACCAC	chr12:72273245-72273268	chr12:72273114-72273136	108	+	0.7	47.9	48.6	1	0	0	0	33.3333	30.4348	1	chr12:72273114-72273268	5
chr13:30906198	CpG19253964	CCAAAAAACNAATAAAAAAAACCNNNNNNNNNAGATCGGAAGAGCGTCGTGTAGGGAAAGAGTGTGTGACTGGAGTTCAGACGTGTGCTCTTCCGATCTAATAAACCCCAAAAAAATAACTAAAC	CCAAAAAACNAATAAAAAAAACC	AGATCGGAAGAGCGTCGTGTAGGGAAAGAGTGTGTGACTGGAGTTCAGACGTGTGCTCTTCCGATCT	AATAAACCCCAAAAAAATAACTAAAC	chr13:30906231-30906253	chr13:30906101-30906126	104	+	3.6	47.8	44.2	1	0	14	0	21.7391	23.0769	1	chr13:30906101-30906253	5
chr13:99087128	CpG19735372	AAACTACTTTCCTAAAACCTCTATCNNNNNNNNNAGATCGGAAGAGCGTCGTGTAGGGAAAGAGTGTGTGACTGGAGTTCAGACGTGTGCTCTTCCGATCTAAAACTAAACNATAAAAAAACC	AAACTACTTTCCTAAAACCTCTATC	AGATCGGAAGAGCGTCGTGTAGGGAAAGAGTGTGTGACTGGAGTTCAGACGTGTGCTCTTCCGATCT	AAAACTAAACNATAAAAAAACC	chr13:99087076-99087100	chr13:99087207-99087228	106	-	7.3	41.3	48.6	1	0	0	0	32	18.1818	1	chr13:99087076-99087228	5
chr15:43330454	CpG21103018	AATACNTACAAAACCCCTTTACNNNNNNNNNAGATCGGAAGAGCGTCGTGTAGGGAAAGAGTGTGTGACTGGAGTTCAGACGTGTGCTCTTCCGATCTACTACCATTCCTAAATCTCTTCTAA	AATACNTACAAAACCCCTTTAC	AGATCGGAAGAGCGTCGTGTAGGGAAAGAGTGTGTGACTGGAGTTCAGACGTGTGCTCTTCCGATCT	ACTACCATTCCTAAATCTCTTCTAA	chr15:43330376-43330397	chr15:43330491-43330515	93	-	3.8	49	45.2	1	0	13	0	31.8182	32	1	chr15:43330376-43330515	5
chr15:78131222	CpG21458005	AACTCCNACTCCCATCAACNNNNNNNNNAGATCGGAAGAGCGTCGTGTAGGGAAAGAGTGTGTGACTGGAGTTCAGACGTGTGCTCTTCCGATCTAAACCTATATTAAAAACC	AACTCCNACTCCCATCAAC	AGATCGGAAGAGCGTCGTGTAGGGAAAGAGTGTGTGACTGGAGTTCAGACGTGTGCTCTTCCGATCT	AAACCTATATTAAAAACC	chr15:78131246-78131264	chr15:78131129-78131146	99	+	12.2	35.7	47.9	1	0	13	0	47.3684	22.2222	1	chr15:78131129-78131264	5
chr16:694328	CpG21744734	AAACCCNACCATAACCTAAANNNNNNNNNAGATCGGAAGAGCGTCGTGTAGGGAAAGAGTGTGTGACTGGAGTTCAGACGTGTGCTCTTCCGATCTAACTACAAAAACTAAAAAAACTAAAAC	AAACCCNACCATAACCTAAA	AGATCGGAAGAGCGTCGTGTAGGGAAAGAGTGTGTGACTGGAGTTCAGACGTGTGCTCTTCCGATCT	AACTACAAAAACTAAAAAAACTAAAAC	chr16:694229-694248	chr16:694354-694380	105	-	2	47.2	45.2	1	0	13	0	35	18.5185	1	chr16:694229-694380	5
chr17:4806720	CpG22976162	AAACACCTACCNACAACTCNNNNNNNNNAGATCGGAAGAGCGTCGTGTAGGGAAAGAGTGTGTGACTGGAGTTCAGACGTGTGCTCTTCCGATCTCACTAATAAATTTATAACCACCACC	AAACACCTACCNACAACTC	AGATCGGAAGAGCGTCGTGTAGGGAAAGAGTGTGTGACTGGAGTTCAGACGTGTGCTCTTCCGATCT	CACTAATAAATTTATAACCACCACC	chr17:4806738-4806756	chr17:4806627-4806651	86	+	2.5	48.4	45.9	1	0	0	0	42.1053	32	1	chr17:4806627-4806756	5
chr17:82435719	CpG24097159	CCCCAACNTAACACCCCTAATNNNNNNNNNAGATCGGAAGAGCGTCGTGTAGGGAAAGAGTGTGTGACTGGAGTTCAGACGTGTGCTCTTCCGATCTTCCTTCCTTACAAATCTATTACC	CCCCAACNTAACACCCCTAAT	AGATCGGAAGAGCGTCGTGTAGGGAAAGAGTGTGTGACTGGAGTTCAGACGTGTGCTCTTCCGATCT	TCCTTCCTTACAAATCTATTACC	chr17:82435807-82435827	chr17:82435675-82435697	109	+	3.1	47.4	50.5	1	0	13	0	47.619	34.7826	1	chr17:82435675-82435827	5
chr18:46072400	CpG24546251	AAAATCCCNCCCAAATCTCNNNNNNNNNAGATCGGAAGAGCGTCGTGTAGGGAAAGAGTGTGTGACTGGAGTTCAGACGTGTGCTCTTCCGATCTAAAACTTCCAAAAAAAAACAACT	AAAATCCCNCCCAAATCTC	AGATCGGAAGAGCGTCGTGTAGGGAAAGAGTGTGTGACTGGAGTTCAGACGTGTGCTCTTCCGATCT	AAAACTTCCAAAAAAAAACAACT	chr18:46072377-46072395	chr18:46072494-46072516	98	-	1.3	47	45.7	1	0	0	0	42.1053	21.7391	1	chr18:46072377-46072516	5
chr20:326676	CpG25985161	TCTCCTCTTCACCTTCCTCAANNNNNNNNNAGATCGGAAGAGCGTCGTGTAGGGAAAGAGTGTGTGACTGGAGTTCAGACGTGTGCTCTTCCGATCTACCCNAAAAAAACTACAAATCC	TCTCCTCTTCACCTTCCTCAA	AGATCGGAAGAGCGTCGTGTAGGGAAAGAGTGTGTGACTGGAGTTCAGACGTGTGCTCTTCCGATCT	ACCCNAAAAAAACTACAAATCC	chr20:326633-326653	chr20:326745-326766	91	-	4.7	47	51.7	1	0	13	0	47.619	31.8182	1	chr20:326633-326766	5
chr22:29470635	CpG27478779	ACAACAACNCCCCCTACAANNNNNNNNNAGATCGGAAGAGCGTCGTGTAGGGAAAGAGTGTGTGACTGGAGTTCAGACGTGTGCTCTTCCGATCTCTCTCCAAAAAAAAAAACC	ACAACAACNCCCCCTACAA	AGATCGGAAGAGCGTCGTGTAGGGAAAGAGTGTGTGACTGGAGTTCAGACGTGTGCTCTTCCGATCT	CTCTCCAAAAAAAAAAACC	chr22:29470585-29470603	chr22:29470684-29470702	80	-	6.8	42.7	49.5	1	0	0	0	47.3684	31.5789	1	chr22:29470585-29470702	5
chr1:92486904	CpG1082100	CCACCTCTTCCAAATTTAANNNNNNNNAGATCGGAAGAGCGTCGTGTAGGGAAAGAGTGTGTGACTGGAGTTCAGACGTGTGCTCTTCCGATCTAAAATTAATCNAAAACTAAACNAACC	CCACCTCTTCCAAATTTAA	AGATCGGAAGAGCGTCGTGTAGGGAAAGAGTGTGTGACTGGAGTTCAGACGTGTGCTCTTCCGATCT	AAAATTAATCNAAAACTAAACNAACC	chr1:92486778-92486796	chr1:92486905-92486930	108	-	1.1	45.4	44.3	2	0	13	0	36.8421	19.2308	1	chr1:92486778-92486930	6
chr2:130756354	CpG3623413	AACACCACNATCAACTCCNNNNNNNNAGATCGGAAGAGCGTCGTGTAGGGAAAGAGTGTGTGACTGGAGTTCAGACGTGTGCTCTTCCGATCTAAACAAAACCAACNCAACCTC	AACACCACNATCAACTCC	AGATCGGAAGAGCGTCGTGTAGGGAAAGAGTGTGTGACTGGAGTTCAGACGTGTGCTCTTCCGATCT	AAACAAAACCAACNCAACCTC	chr2:130756289-130756306	chr2:130756401-130756421	94	-	3.5	49	45.5	2	0	14	0	44.4444	38.0952	1	chr2:130756289-130756421	6
chr3:53046424	CpG5060994	CTCCTCTTCCNAACCNTTCCNNNNNNNNAGATCGGAAGAGCGTCGTGTAGGGAAAGAGTGTGTGACTGGAGTTCAGACGTGTGCTCTTCCGATCTAACCCCTCTAAAATCCCC	CTCCTCTTCCNAACCNTTCC	AGATCGGAAGAGCGTCGTGTAGGGAAAGAGTGTGTGACTGGAGTTCAGACGTGTGCTCTTCCGATCT	AACCCCTCTAAAATCCCC	chr3:53046379-53046398	chr3:53046481-53046498	82	-	1.1	47	48.1	2	0	13	0	50	50	1	chr3:53046379-53046498	6
chr6:11044644	CpG9441228	CNACTAAACCTACAAATCNNNNNNNNAGATCGGAAGAGCGTCGTGTAGGGAAAGAGTGTGTGACTGGAGTTCAGACGTGTGCTCTTCCGATCTAACTATAAACAAAACCAACNTACCC	CNACTAAACCTACAAATC	AGATCGGAAGAGCGTCGTGTAGGGAAAGAGTGTGTGACTGGAGTTCAGACGTGTGCTCTTCCGATCT	AACTATAAACAAAACCAACNTACCC	chr6:11044611-11044628	chr6:11044735-11044759	106	-	11.2	49.4	38.2	2	0	0	0	33.3333	32	1	chr6:11044611-11044759	6
chr6:144007915	CpG10522587	CAAAAACACACCCTCCTCNNNNNNNNAGATCGGAAGAGCGTCGTGTAGGGAAAGAGTGTGTGACTGGAGTTCAGACGTGTGCTCTTCCGATCTTCTAACAACNACNTCCAAAAAA	CAAAAACACACCCTCCTC	AGATCGGAAGAGCGTCGTGTAGGGAAAGAGTGTGTGACTGGAGTTCAGACGTGTGCTCTTCCGATCT	TCTAACAACNACNTCCAAAAAA	chr6:144007974-144007991	chr6:144007851-144007872	101	+	2.6	44.9	47.5	2	0	13	0	50	27.2727	1	chr6:144007851-144007991	6
chr9:114504638	CpG14658580	CAATTCACCCACTACCTAAANNNNNNNNAGATCGGAAGAGCGTCGTGTAGGGAAAGAGTGTGTGACTGGAGTTCAGACGTGTGCTCTTCCGATCTCTCCACCNACTCNCTAAACTC	CAATTCACCCACTACCTAAA	AGATCGGAAGAGCGTCGTGTAGGGAAAGAGTGTGTGACTGGAGTTCAGACGTGTGCTCTTCCGATCT	CTCCACCNACTCNCTAAACTC	chr9:114504613-114504632	chr9:114504742-114504762	109	-	1.8	48.5	46.7	2	0	14	0	40	47.619	2	chr9:114504613-114504762	6
chr19:5229733	CpG25046027	CCTAATAACNACTCCNCCCNNNNNNNNAGATCGGAAGAGCGTCGTGTAGGGAAAGAGTGTGTGACTGGAGTTCAGACGTGTGCTCTTCCGATCTTATAAAAAATATACAAAAAACCATATCCT	CCTAATAACNACTCCNCCC	AGATCGGAAGAGCGTCGTGTAGGGAAAGAGTGTGTGACTGGAGTTCAGACGTGTGCTCTTCCGATCT	TATAAAAAATATACAAAAAACCATATCCT	chr19:5229712-5229730	chr19:5229831-5229859	100	-	2.9	47.1	44.2	2	0	13	0	47.3684	17.2414	1	chr19:5229712-5229859	6
chr20:58890068	CpG26640641	CCNAAAAATTCCTAACAAACAAAANNNNNNNNAGATCGGAAGAGCGTCGTGTAGGGAAAGAGTGTGTGACTGGAGTTCAGACGTGTGCTCTTCCGATCTAAATAACTACCNAAACTAC	CCNAAAAATTCCTAACAAACAAAA	AGATCGGAAGAGCGTCGTGTAGGGAAAGAGTGTGTGACTGGAGTTCAGACGTGTGCTCTTCCGATCT	AAATAACTACCNAAACTAC	chr20:58890082-58890105	chr20:58889953-58889971	110	+	9.1	37.9	47	2	0	13	0	25	26.3158	1	chr20:58889953-58890105	6
chr20:58890070	CpG26640642	CCNAAAAATTCCTAACAAACAAAANNNNNNNNAGATCGGAAGAGCGTCGTGTAGGGAAAGAGTGTGTGACTGGAGTTCAGACGTGTGCTCTTCCGATCTAAATAACTACCNAAACTAC	CCNAAAAATTCCTAACAAACAAAA	AGATCGGAAGAGCGTCGTGTAGGGAAAGAGTGTGTGACTGGAGTTCAGACGTGTGCTCTTCCGATCT	AAATAACTACCNAAACTAC	chr20:58890082-58890105	chr20:58889953-58889971	110	+	9.1	37.9	47	2	0	13	0	25	26.3158	1	chr20:58889953-58890105	6
chr15:31483692	CpG20981192	CCACNTACCCNCAACAAAACCNNNNNNNAGATCGGAAGAGCGTCGTGTAGGGAAAGAGTGTGTGACTGGAGTTCAGACGTGTGCTCTTCCGATCTCCAATACCTAACCNCAACCCC	CCACNTACCCNCAACAAAACC	AGATCGGAAGAGCGTCGTGTAGGGAAAGAGTGTGTGACTGGAGTTCAGACGTGTGCTCTTCCGATCT	CCAATACCTAACCNCAACCCC	chr15:31483670-31483690	chr15:31483785-31483805	94	-	1.4	51.7	50.3	3	0	13	0	47.619	52.381	nan	nan	7

## Sheet: S3C_10_probe_target_specific
Target	Primer_sequence	Product length (bp)	Self circularized product (bp)
V5_ts1_F	GTAGGGAGATAGTAGGGTTAAAAAG	200	104
V5_ts2_F	GTTTTTATTTAAGTATTTAAAAGGG	186	102
V5_ts3_F	YGTTTAAAAAAAAAATAAAATTTTTGTAGG	189	105
V5_ts4_F	AGATTTTATTAATTATTATGTGGTGGTG	204	109
V5_ts5_F	GTTGAATTTTTGGTAAGAGATGTGG	197	99
V5_ts6_F	GTATTTTTAAGTTTTTTTTTTTTTGTAY	198	104
V5_ts7_F	GTGGATGGTTAGGAAATGATTGG	189	102
V5_ts8_F	GTTTGTTATGGAAGAAGTAATAGATTGY	194	99
V5_ts9_F	TTATTTTATTATATTATATTTGGTTGTTTG	203	102
V5_ts10_F	GGGAGTATAGTAGTTATYGGG	189	103
target_4_positive_capture_control_template	CAAGCAGAAGACGGCATACGAGATCGAGTAATGTGACTGGAGTTCAGACGTGTGCTCTTCCGATCTCTCTTCCTCATCCACCTAAAAAAAAACGAAAAACAAAAACAAATAATCACCGTCATCTACAAAAATCACCCCTACCCTCCACTACCCACTAACCAAAAACGCACACTAAACACCACCACATAATAATTAATAAAATCTTCCACCACACNNNNNNNNNAGATCGGAAGAGCGTCGTGTAGGGAAAGAGTGTAGGCTATAGTGTAGATCTCGGTGGTCGCCGTATCATT	-	-

## Sheet: S3D_Universal_primer_sequences
Target	Primer_sequence	Index
V5_F_I5_D501	AATGATACGGCGACCACCGAGATCTACACTATAGCCTACACTCTTTCCCTACACGAC	TATAGCCT
V5_R_I7_D701	CAAGCAGAAGACGGCATACGAGATCGAGTAATGTGACTGGAGTTCAGACGTG	ATTACTCG
V5_F_I5_Ad1.20	AATGATACGGCGACCACCGAGATCTACACCAGCAACGACACTCTTTCCCTACACGAC	CAGCAACG
V5_F_I5_Ad1.21	AATGATACGGCGACCACCGAGATCTACACGGTTCAATACACTCTTTCCCTACACGAC	GGTTCAAT
V5_F_I5_Ad1.22	AATGATACGGCGACCACCGAGATCTACACACATTCGTACACTCTTTCCCTACACGAC	ACATTCGT
V5_F_I5_Ad1.23	AATGATACGGCGACCACCGAGATCTACACGATTCCCAACACTCTTTCCCTACACGAC	GATTCCCA
V5_F_I5_Ad1.24	AATGATACGGCGACCACCGAGATCTACACCGGACTGCACACTCTTTCCCTACACGAC	CGGACTGC
V5_F_I5_Ad1.25	AATGATACGGCGACCACCGAGATCTACACAGCCGTTCACACTCTTTCCCTACACGAC	AGCCGTTC
V5_F_I5_Ad1.26	AATGATACGGCGACCACCGAGATCTACACATTGGGTCACACTCTTTCCCTACACGAC	ATTGGGTC
V5_F_I5_Ad1.27	AATGATACGGCGACCACCGAGATCTACACTGCATACTACACTCTTTCCCTACACGAC	TGCATACT
V5_R_I7_Ad2.57	CAAGCAGAAGACGGCATACGAGATGGGAACCGGTGACTGGAGTTCAGACGTG	CGGTTCCC
V5_R_I7_Ad2.58	CAAGCAGAAGACGGCATACGAGATTAGCCGGTGTGACTGGAGTTCAGACGTG	ACCGGCTA
V5_R_I7_Ad2.59	CAAGCAGAAGACGGCATACGAGATCCCATGAGGTGACTGGAGTTCAGACGTG	CTCATGGG
V5_R_I7_Ad2.60	CAAGCAGAAGACGGCATACGAGATGCATTAAAGTGACTGGAGTTCAGACGTG	TTTAATGC
V5_R_I7_Ad2.61	CAAGCAGAAGACGGCATACGAGATGACCGTTTGTGACTGGAGTTCAGACGTG	AAACGGTC
V5_R_I7_Ad2.62	CAAGCAGAAGACGGCATACGAGATTTTGGATCGTGACTGGAGTTCAGACGTG	GATCCAAA
V5_R_I7_Ad2.63	CAAGCAGAAGACGGCATACGAGATATCATCATGTGACTGGAGTTCAGACGTG	ATGATGAT
V5_R_I7_Ad2.64	CAAGCAGAAGACGGCATACGAGATCGTGTTGGGTGACTGGAGTTCAGACGTG	CCAACACG
V5_R_I7_Ad2.65	CAAGCAGAAGACGGCATACGAGATTGTTGTTAGTGACTGGAGTTCAGACGTG	TAACAACA
V5_R_I7_Ad2.66	CAAGCAGAAGACGGCATACGAGATGGTTTACCGTGACTGGAGTTCAGACGTG	GGTAAACC
V5_R_I7_Ad2.67	CAAGCAGAAGACGGCATACGAGATGGTCGATGGTGACTGGAGTTCAGACGTG	CATCGACC
V5_R_I7_Ad2.68	CAAGCAGAAGACGGCATACGAGATGTTCCCATGTGACTGGAGTTCAGACGTG	ATGGGAAC

## Sheet: S3E_Iterative_panel_design
	Locksmith run
Parameter	1	2	3	4	5	6	7	8	9
min_arm_length	25	25	25	18	18	18	18	18	18
max_arm_length	30	30	30	30	30	30	30	30	30
min_target_length	90	90	90	90	80	80	80	80	80
max_target_length	100	100	100	100	110	110	110	110	110
min_cg_percentage	0	0	0	0	0	0	0	0	0
max_cg_percentage	60	60	60	60	60	60	60	60	100
cpg_flanks	0	0	0	0	0	0	0	0	0
max_cpgs_in_arms	0	1	0	0	0	1	0	2	3
max_snps_in_arms	0	0	1	0	0	0	1	0	0
max_delta_tm_probe	5	5	5	5	5	5	5	5	5
max_delta_tm_panel	10	10	10	10	10	10	10	10	10
conversion	bisulfite	bisulfite	bisulfite	bisulfite	bisulfite	bisulfite	bisulfite	bisulfite	bisulfite
complexity_threshold	1.0	1.0	1.0	1.0	1.0	1.0	1.0	1.0	0.0
	ppDesigner run
Parameter	1	2		3	4	5		6
primerMinLen	25	25		18	18	18		18
primerMaxLen	30	30		30	30	30		30
targetMinLen	90	90		90	80	80		80
targetMaxLen	100	100		100	110	110		110
min_cg_percentage	NA	NA		NA	NA	NA		NA
max_cg_percentage	NA	NA		NA	NA	NA		NA
cpg_flanks	NA	NA		NA	NA	NA		NA
maxCG	0	1		0	0	1		2
max_snps_in_arms	NA	NA		NA	NA	NA		NA
max_delta_tm_probe	NA	NA		NA	NA	NA		NA
max_delta_tm_panel	NA	NA		NA	NA	NA		NA
arewebisulfite	1	1		1	1	1		1
complexity_threshold	NA	NA		NA	NA	NA		NA
H1_plus_H2_Len	0	0	0	0	0	0	0	0	0
flankingLen	100	100	100	100	100	100	100	100	100

## Sheet: S3F_Dimers_ppDesigner
Probe_arm_1	Probe_arm_2	Score	Tm(C)	Delta_G(kcal/mol)
111_ligation	111_ligation	14	24.52	-6.61
273_extension	430_ligation	12	21.23	-6.5
273_extension	394_extension	12	20.97	-6.47
362_ligation	362_ligation	10	20.34	-6.22
9_extension	119_ligation	15	22.43	-6.01
459_ligation	459_ligation	12	20.28	-5.63
